# Supplementary material for: Terbium Medical Radioisotope Production: Laser Resonance Ionization Scheme Development
Source: Front Med (Lausanne). 2021 Oct 12;8:727557. doi: 10.3389/fmed.2021.727557 (PMC8546115; doi:10.3389/fmed.2021.727557)
Supplement: Supplementary file 1 [file Table_1.XLSX]

## Sheet: Single-laser resonances
Here the list of observed single-colour resonances is presented. For each line a probable assignment to known Tb energy levels from NIST Atomic Spectra Database [2] is given. The energy uncertainty of resonances can be estimated at 0.14 cm-1. For each resonance, it is noted, if it was also observed scanning for a second excitation step from: A - from FES 23147; B - from FES 23107; C - from FES 23…
					Assignment (according to NIST database):
#	Fundamental, cm-1	SHG, cm-1	Where to see	Intensity, cps	E lower, cm-1	E upper, cm-1	J lower	J upper	Comments
1	11978.9	23957.7	AC	121	285.5	24243.4	6.5	6.5	Listed in NIST Atomic Spectra Database Lines Data
2	11988.9	23977.9	AC	71	1371.05	25349	4.5	4.5
3	11990.5	23981.1	AC	323	509.845	24491	5.5	5.5
4	12011	24021.9	ABC	60	2419.48	26441.3	3.5	4.5
5	12020.1	24040.2	ABC	2475	285.5	24325.7	6.5	7.5	Listed in NIST Atomic Spectra Database Lines Data
6	12029	24058	ABC	172	?	?	?	?	Undefined resonance
7	12031.3	24062.6	ABC	81	1371.05	25433.8	4.5	3.5
8	12053.7	24107.3	ABC	667	285.5	24392.8	6.5	5.5
9	12063.5	24127	BC	150	509.845	24636.9	5.5	6.5	Listed in NIST Atomic Spectra Database Lines Data
10	12069.3	24138.7	ABC	690	1371.05	25509.8	4.5	4.5
11	12071.6	24143.2	BC	343	?	?	?	?	Undefined resonance
12	12074.4	24148.9	ABC	748	509.845	24658.9	5.5	5.5
13	12076.6	24153.1	ABC	2225	285.5	24438.7	6.5	5.5
14	12087.4	24174.9	ABC	130	462.08	24636.9	7.5	6.5
15	12095.9	24191.7	C	190	509.845	24701.6	5.5	5.5
16	12099.2	24198.3	C	220	?	?	?	?	Undefined resonance
17	12102.7	24205.4	ABC	61	285.5	24491	6.5	5.5
18	12129.6	24259.2	BC	242	509.845	24769.1	5.5	6.5
19	12132.8	24265.5	B	61	509.845	24775.3	5.5	4.5	Listed in NIST Atomic Spectra Database Lines Data
20	12137.3	24274.5	ABC	70	2310.09	26584.8	5.5	6.5
21	12139.5	24278.9	AC	81	?	?	?	?	Undefined resonance
22	12140.6	24281.2	AC	30	1371.05	25652.5	4.5	3.5
23	12153.6	24307.1	ABC	111	462.08	24769.1	7.5	6.5
24	12154.4	24308.7	C	162	?	?	?	?	Undefined resonance
25	12154.6	24309.3	C	91	509.845	24819.2	5.5	5.5	Listed in NIST Atomic Spectra Database Lines Data
26	12157.5	24315.1	A	51	509.845	24824.9	5.5	6.5
27	12161.6	24323.1	AC	273	?	?	?	?	Undefined resonance
28	12166.7	24333.5	BC	60	509.845	24843.5	5.5	4.5
29	12175.7	24351.4	ABC	101	285.5	24636.9	6.5	6.5	Listed in NIST Atomic Spectra Database Lines Data
30	12176.5	24353	AC	718	285.5	24638.5	6.5	7.5
31	12181.7	24363.3	A	100	2310.09	26673.6	5.5	4.5
32	12186.8	24373.5	ABC	273	285.5	24658.9	6.5	5.5
33	12191.2	24382.4	BC	121	1371.05	25753.4	4.5	5.5
34	12208	24416.1	ABC	1390	285.5	24701.6	6.5	5.5	Listed in NIST Atomic Spectra Database Lines Data
35	12208.4	24416.9	AC	242	?	?	?	?	Undefined resonance
36	12209.4	24418.8	A	71	2840.2	27259.1	4.5	3.5
37	12215	24429.9	ABC	416	462.08	24892	7.5	8.5	Listed in NIST Atomic Spectra Database Lines Data
38	12223.6	24447.2	ABC	120	1371.05	25818.3	4.5	5.5
39	12235.8	24471.6	AB	789	?	?	?	?	Undefined resonance
40	12241.8	24483.6	ABC	1374	285.5	24769.1	6.5	6.5
41	12247.8	24495.6	B	71	?	?	?	?	Undefined resonance (listed in NIST Atomic Spectra Database Lines Data)
42	12258.5	24517	ABC	152	?	?	?	?	Undefined resonance
43	12265.8	24531.5	ABC	81	?	?	?	?	Undefined resonance (listed in NIST Atomic Spectra Database Lines Data)
44	12266.9	24533.7	ABC	152	285.5	24819.2	6.5	5.5
45	12268.7	24537.3	AB	61	1371.05	25908.6	4.5	3.5
46	12269.6	24539.3	ABC	111	285.5	24824.9	6.5	6.5
47	12285.6	24571.3	BC	40	?	?	?	?	Undefined resonance
48	12289.5	24579	ABC	253	?	?	?	?	Undefined resonance
49	12303.3	24606.6	ABC	82	2310.09	26916.9	5.5	5.5
50	12304.2	24608.4	ABC	424	?	?	?	?	Undefined resonance
51	12305.2	24610.3	AB	160	2840.17	27450.5	4.5	4.5
52	12306.2	24612.5	ABC	1323	509.845	25122.3	5.5	6.5
53	12307	24614	ABC	7808	462.08	25076.3	7.5	7.5	Listed in NIST Atomic Spectra Database Lines Data
54	12310.7	24621.3	ABC	202	509.845	25131.2	5.5	5.5	Listed in NIST Atomic Spectra Database Lines Data
55	12317.8	24635.6	A	182	1371.05	26006.7	4.5	4.5
56	12330.2	24660.4	ABC	2050	462.08	25122.3	7.5	6.5
57	12345.9	24691.8	-	101	2840.17	27532	4.5	3.5
58	12350.9	24701.8	AC	384	509.845	25211.6	5.5	5.5
59	12356.5	24713.1	A	101	2310.09	27023.1	5.5	4.5
60	12358.5	24716.9	ABC	1010	509.845	25226.7	5.5	4.5
61	12366.5	24732.9	C	71	2419.48	27152.5	3.5	4.5
62	12367.1	24734.2	C	61	?	?	?	?	Undefined resonance
63	12368.3	24736.7	B	192	2840.17	27576.8	4.5	5.5
64	12370.7	24741.4	A	354	?	?	?	?	Undefined resonance
65	12373.6	24747.1	A	102	1371.05	26118.3	4.5	4.5
66	12374.3	24748.7	AB	283	462.08	25210.8	7.5	6.5
67	12376.3	24752.5	AC	384	1371.05	26123.5	4.5	3.5	Listed in NIST Atomic Spectra Database Lines Data
68	12395.4	24790.7	ABC	100	285.5	25076.3	6.5	7.5
69	12396.4	24792.8	C	202	2310.09	27102.9	5.5	4.5	Listed in NIST Atomic Spectra Database Lines Data
70	12403.6	24807.3	AC	152	?	?	?	?	Undefined resonance
71	12405.9	24811.8	C	91	?	?	?	?	Undefined resonance
72	12418.4	24836.8	ABC	582	285.5	25122.3	6.5	6.5
73	12419.6	24839.2	ABC	929	509.845	25349	5.5	4.5	Listed in NIST Atomic Spectra Database Lines Data
74	12422.8	24845.6	ABC	697	285.5	25131.2	6.5	5.5
75	12425.5	24851	C	81	?	?	?	?	Undefined resonance (listed in NIST Atomic Spectra Database Lines Data)
76	12429	24858	A	141	?	?	?	?	Undefined resonance
77	12432.1	24864.2	A	111	3819.85	28684	3.5	2.5
78	12434.8	24869.5	B	141	1371.05	26240.5	4.5	5.5
79	12441.6	24883.3	AC	101	509.845	25393.2	5.5	6.5
80	12462.6	24925.1	ABC	253	285.5	25210.8	6.5	6.5
81	12463	24926	ABC	200	285.5	25211.6	6.5	5.5
82	12463.3	24926.6	ABC	160	1371.05	26297.8	4.5	5.5
83	12464.2	24928.4	ABC	80	?	?	?	?	Undefined resonance
84	12465.1	24930.2	ABC	70	1371.05	26301.3	4.5	4.5	Listed in NIST Atomic Spectra Database Lines Data
85	12465.5	24931	ABC	202	462.08	25393.2	7.5	6.5
86	12500	25000	BC	384	509.845	25509.8	5.5	4.5
87	12505.5	25011	AC	232	?	?	?	?	Undefined resonance
88	12511.8	25023.5	BC	100	1371.05	26394.5	4.5	3.5
89	12522.6	25045.3	ABC	121	2310.09	27355.2	5.5	2.5
90	12529.4	25058.9	ABC	480	?	?	?	?	Undefined resonance
91	12535.2	25070.4	BC	90	1371.05	26441.3	4.5	4.5
92	12537.5	25074.9	ABC	131	509.845	25584.7	5.5	4.5
93	12546.4	25092.7	ABC	71	2310.09	27402.7	5.5	5.5
94	12553.8	25107.7	ABC	495	285.5	25393.2	6.5	6.5
95	12557	25113.9	ABC	183	?	?	?	?	Undefined resonance
96	12575.2	25150.4	ABC	91	1371.05	26521.4	4.5	5.5
97	12587.6	25175.2	B	172	?	?	?	?	Undefined resonance
98	12596.5	25192.9	ABC	424	?	?	?	?	Undefined resonance
99	12601.4	25202.7	ABC	1192	?	?	?	?	Undefined resonance
100	12607.2	25214.5	ABC	650	509.845	25724.4	5.5	6.5
101	12609	25218	ABC	293	2310.09	27528.3	5.5	6.5
102	12611.7	25223.4	C	162	?	?	?	?	Undefined resonance
103	12614.3	25228.7	ABC	596	?	?	?	?	Undefined resonance
104	12617.7	25235.4	BC	313	?	?	?	?	Undefined resonance
105	12621.8	25243.6	ABC	515	509.845	25753.4	5.5	5.5
106	12631.1	25262.3	ABC	586	462.08	25724.4	7.5	6.5
107	12634.1	25268.2	-	162	?	?	?	?	Undefined resonance
108	12641.5	25283	-	212	?	?	?	?	Undefined resonance
109	12648.1	25296.2	ABC	3404	509.845	25806.1	5.5	6.5
110	12648.7	25297.3	ABC	2500	?	?	?	?	Undefined resonance
111	12651.2	25302.4	-	162	1371	26673.6	4.5	4.5
112	12653.8	25307.6	BC	1010	?	?	?	?	Undefined resonance
113	12654.2	25308.4	C	475	509.845	25818.3	5.5	5.5
114	12669.1	25338.3	C	566	?	?	?	?	Undefined resonance
115	12672	25343.9	C	667	462.08	25806.1	7.5	6.5
116	12675	25349.9	AC	380	509.845	25859.8	5.5	4.5
117	12676.4	25352.7	C	182	?	?	?	?	Undefined resonance
118	12684.7	25369.5	ABC	660	?	?	?	?	Undefined resonance
119	12699.7	25399.4	ABC	364	?	?	?	?	Undefined resonance
120	12716.2	25432.5	BC	100	?	?	?	?	Undefined resonance
121	12718.5	25437.1	AC	141	1371	26808.3	4.5	5.5
122	12719.4	25438.9	AB	273	285.5	25724.4	6.5	6.5
123	12748.4	25496.8	AB	616	509.845	26006.7	5.5	4.5
124	12760.2	25520.4	ABC	717	285.5	25806.1	6.5	6.5
125	12766.4	25532.8	ABC	1838	285.5	25818.3	6.5	5.5	Listed in NIST Atomic Spectra Database Lines Data
126	12769.1	25538.2	-	101	2310.09	27848.4	5.5	6.5
127	12772.9	25545.8	ABC	747	1371.05	26916.9	4.5	5.5
128	12776.7	25553.3	AC	2848	0	25553.5	7.5	6.5
129	12790.4	25580.7	AB	323	462.08	26043	7.5	6.5	Listed in NIST Atomic Spectra Database Lines Data
130	12790.9	25581.8	AB	586	509.845	26091.8	5.5	5.5
131	12797.6	25595.2	B	202	?	?	?	?	Undefined resonance
132	12812.5	25624.9	ABC	3282	462.08	26087.1	7.5	8.5	Listed in NIST Atomic Spectra Database Lines Data
133	12817.9	25635.8	C	182	462.08	26097.9	7.5	7.5
134	12821	25642.1	BC	81	2310.09	27952.3	5.5	5.5
135	12823.7	25647.4	AC	163	509.845	26157.3	5.5	6.5	Listed in NIST Atomic Spectra Database Lines Data
136	12828.4	25656.8	ABC	394	?	?	?	?	Undefined resonance
