# Supplementary material for: Terbium Medical Radioisotope Production: Laser Resonance Ionization Scheme Development
Source: Front Med (Lausanne). 2021 Oct 12;8:727557. doi: 10.3389/fmed.2021.727557 (PMC8546115; doi:10.3389/fmed.2021.727557)
Supplement: Supplementary file 2 [file Table_2.XLSX]

## Sheet: Introduction
	Here the list of observed resonances towards highly excited and auto-ionizing states (AIS) of Tb atoms via a two-step photoionization process (second excitation steps) is given for different first excitation steps: FES 23147, FES 23107, FES 23043. The lines, which can be observed only with single laser excitation, are additionally indicated. For each resonance the total energy of the correspondin…

## Sheet: FES 23147
	J FES : 7,5		FES:	23147.8
	Fundamental, cm-1	SHG, cm-1	Signal, cps	Total Energy, cm-1	Comments
	11957.2	23914.4	150	47062.2
	11964.4	23928.7	397.959	47076.6
	11966.9	23933.8	60	47081.7
	11970.2	23940.5	515.152	47088.3
	11978.9	23957.7			Single laser resonance
	11982.6	23965.1	90.9091	47112.9
	11984.1	23968.2	90	47116.1
	11985.8	23971.6	181.818	47119.4
	11988.9	23977.9			Single laser resonance
	11989.7	23979.4	151.515	47127.2
	11990.5	23981.1			Single laser resonance
	11993.2	23986.5	404.04	47134.3
	11993.8	23987.7	110	47135.5
	12005.5	24011	353.535	47158.9
	12007.4	24014.7	141.414	47162.5
	12008.6	24017.2	1414.14	47165.1
	12009.5	24019	131.313	47166.8
	12010.9	24021.9	131	47169.7	Single laser resonance
	12011.7	24023.4	240	47171.2
	12013.6	24027.2	141.414	47175
	12015.4	24030.9	161.616	47178.7
	12015.9	24031.9	777.778	47179.7
	12017.8	24035.5	121.212	47183.3
	12019	24038	151.515	47185.9
	12020.1	24040.2			Single laser resonance
	12022.3	24044.6	151.515	47192.5
	12023.1	24046.2	393.939	47194
	12024	24048	202.02	47195.9
	12024.6	24049.2	666.667	47197.1
	12025.2	24050.4	320	47198.2
	12026.7	24053.5	111.111	47201.3
	12027.4	24054.7	191.919	47202.6
	12028.1	24056.2	101	47204
	12029	24058			Single laser resonance
	12029.8	24059.5	343.434	47207.4
	12030.4	24060.9	121.212	47208.7
	12030.8	24061.6	720	47209.5
	12031.3	24062.6			Single laser resonance
	12031.8	24063.7	80.8081	47211.5
	12032.9	24065.8	121.212	47213.7
	12034	24068.1	61.2245	47215.9
	12035.1	24070.2	110	47218.1
	12036.2	24072.3	120	47220.1
	12037.3	24074.5	200	47222.4
	12037.9	24075.9	232.323	47223.7
	12039	24077.9	383.838	47225.7
	12039.3	24078.7	878.788	47226.5
	12039.7	24079.4	1565.66	47227.2
	12040.5	24081	696.97	47228.9
	12041	24082.1	828.283	47229.9
	12041.5	24083.1	225	47230.9
	12042.3	24084.6	141.414	47232.4
	12042.9	24085.8	80.8081	47233.7
	12049	24098	192	47245.8
	12050.3	24100.7	666.667	47248.5
	12050.9	24101.8	1292.93	47249.6
	12051.5	24103	484.848	47250.8
	12052.2	24104.5	234.694	47252.3
	12053.7	24107.3			Single laser resonance
	12055.1	24110.2	350	47258
	12057.2	24114.5	505	47262.3
	12057.8	24115.5	5494.95	47263.4
	12063.1	24126.3	5141.41	47274.1
	12069.3	24138.7			Single laser resonance
	12074.4	24148.9			Single laser resonance
	12076.6	24153.1			Single laser resonance
	12082.8	24165.6	590	47313.4
	12087.3	24174.6	434	47322.4	Single laser resonance
	12094.9	24189.9	1404.04	47337.7
	12098	24196.1	1600	47343.9
	12102.7	24205.4	5586	47353.2	Single laser resonance
	12107.3	24214.5	2323.23	47362.4
	12112.5	24225	5575.76	47372.8
	12116.6	24233.3	3520	47381.1
	12118.5	24237.1	5275.51	47384.9
	12120.7	24241.3	4404.04	47389.2
	12125.9	24251.8	3420	47399.7
	12127.6	24255.1	12040.4	47403
	12129.9	24259.8	8616	47407.6
	12137.3	24274.5			Single laser resonance
	12139.5	24279	4636.36	47426.9	Single laser resonance
	12140.6	24281.2	9090.91	47429	Single laser resonance
	12143	24286	6212.12	47433.9
	12144.8	24289.6	3989.9	47437.4
	12146.4	24292.7	1232.32	47440.6
	12147.1	24294.3	636.364	47442.1
	12148.9	24297.8	908.163	47445.6
	12150	24300	545.455	47447.8
	12153.6	24307.1			Single laser resonance
	12156.6	24313.1	10888.9	47460.9
	12157.5	24315.1			Single laser resonance
	12161.6	24323.1			Single laser resonance
	12173.9	24347.8	5040.4	47495.7
	12175.7	24351.4			Single laser resonance
	12176.5	24353			Single laser resonance
	12177.6	24355.2	12212.1	47503
	12180.3	24360.6	1101.01	47508.4
	12181.7	24363.3			Single laser resonance
	12185	24370.1	2606.06	47517.9
	12186.8	24373.5			Single laser resonance
	12188.7	24377.3	4252.53	47525.1
	12193.1	24386.2	1393.94	47534
	12197.1	24394.3	1393.94	47542.1
	12200.9	24401.9	1828.28	47549.7
	12207.5	24415	17424.2	47562.8
	12208	24416.1			Single laser resonance
	12208.4	24416.9			Single laser resonance
	12209.3	24418.7	1120	47566.5	Single laser resonance
	12212.9	24425.7	1313.13	47573.6
	12215	24429.9			Single laser resonance
	12220.7	24441.3	5898.99	47589.2
	12221.8	24443.6	2616.16	47591.4
	12222.9	24445.8	5161.62	47593.6
	12223.6	24447.2			Single laser resonance
	12224.3	24448.6	5530	47596.4
	12226.3	24452.7	3858.59	47600.5
	12226.8	24453.6	4191.92	47601.4
	12229	24458	2060.61	47605.9
	12230.7	24461.3	4686.87	47609.2
	12232.8	24465.6	3212.12	47613.5
	12234.4	24468.9	4515.15	47616.7
	12235.8	24471.6			Single laser resonance
	12241.8	24483.6			Single laser resonance
	12245.7	24491.5	5141.41	47639.3
	12250.1	24500.2	9545.45	47648.1
	12253.9	24507.7	18969.4	47655.6
	12255.8	24511.5	1818.18	47659.4
	12258.5	24517			Single laser resonance
	12264.3	24528.6	1949.49	47676.4
	12265.8	24531.5			Single laser resonance
	12266.6	24533.2	818	47681.1	Single laser resonance
	12268.7	24537.3			Single laser resonance
	12269.6	24539.3			Single laser resonance
	12270	24539.9	2272.73	47687.7
	12272.4	24544.9	484.848	47692.7
	12276.4	24552.7	1120	47700.6
	12280.7	24561.5	13585.9	47709.3
	12284.3	24568.6	3303.03	47716.4
	12286.7	24573.4	3131.31	47721.2
	12287.4	24574.9	3050.51	47722.7
	12288.5	24577.1	10505.1	47724.9
	12289.5	24579			Single laser resonance
	12297.6	24595.3	5262.63	47743.1
	12298.3	24596.7	7700	47744.5
	12300.4	24600.7	7434.34	47748.6
	12303.3	24606.6			Single laser resonance
	12304.2	24608.4			Single laser resonance
	12305.2	24610.3			Single laser resonance
	12306.2	24612.5	2970	47760.3	Single laser resonance
	12307	24614	11525	47761.8	Single laser resonance
	12308.4	24616.8	191.919	47764.7
	12309.4	24618.9	2787.88	47766.7
	12310.6	24621.2	1909	47769.1	Single laser resonance
	12312.7	24625.4	2808.08	47773.2
	12313.2	24626.4	3343.43	47774.3
	12315	24630.1	2591.84	47777.9
	12317	24634	1320	47781.9
	12317.8	24635.6			Single laser resonance
	12321.6	24643.2	2535.35	47791.1
	12326.3	24652.7	2285.71	47800.5
	12327	24654	4191.92	47801.8
	12330.2	24660.4			Single laser resonance
	12331.4	24662.9	4898.99	47810.7
	12332.8	24665.5	1877.55	47813.4
	12338.1	24676.1	1252.53	47823.9
	12339.4	24678.8	182	47826.7
	12341.9	24683.8	1727.27	47831.7
	12344.2	24688.4	505.05	47836.2
	12348	24696.1	265.306	47843.9
	12348.8	24697.6	464.646	47845.4
	12350.9	24701.8			Single laser resonance
	12351.8	24703.7	353.535	47851.5
	12352.8	24705.6	163.265	47853.4
	12356.5	24713.1			Single laser resonance
	12357.5	24714.9	170	47862.7
	12358.5	24716.9			Single laser resonance
	12370.6	24741.3	1515	47889.1	Single laser resonance
	12371.6	24743.3	313.131	47891.1
	12372.6	24745.1	383.838	47893
	12373.6	24747.1			Single laser resonance
	12374.3	24748.7			Single laser resonance
	12375	24749.9	2838.38	47897.8
	12375.5	24751	1899	47898.8
	12376.3	24752.5			Single laser resonance
	12381.5	24763.1	4868.69	47910.9
	12382.2	24764.3	2480	47912.2
	12383.2	24766.4	777.778	47914.2
	12384.2	24768.4	1000	47916.2
	12386.1	24772.2	1400	47920
	12386.8	24773.6	4141.41	47921.5
	12395.4	24790.7			Single laser resonance
	12396.2	24792.3	3620	47940.2
	12396.9	24793.9	690	47941.7
	12397.8	24795.7	1171.72	47943.5
	12398.3	24796.7	3370	47944.5
	12398.8	24797.6	3430	47945.5
	12400.4	24800.7	2434.34	47948.6
	12403.6	24807.3			Single laser resonance
	12407	24814	1484.85	47961.8
	12410.7	24821.5	1561.22	47969.3
	12414.8	24829.5	828.283	47977.4
	12415.6	24831.2	1000	47979
	12417.1	24834.2	686.869	47982
	12418.5	24836.9	1960	47984.7	Single laser resonance
	12419.6	24839.2			Single laser resonance
	12422.6	24845.2	2020	47993.1	Single laser resonance
	12423.7	24847.4	545.455	47995.3
	12424.8	24849.5	626.263	47997.4
	12429	24858			Single laser resonance
	12429.6	24859.3	438.776	48007.1
	12432.1	24864.2			Single laser resonance
	12433.1	24866.1	969.697	48014
	12434.3	24868.6	3373.74	48016.5
	12435.6	24871.2	1010.1	48019
	12438.3	24876.7	1020.2	48024.5
	12440.1	24880.3	857.143	48028.1
	12441.6	24883.3			Single laser resonance
	12446.9	24893.7	1890	48041.6
	12449.9	24899.7	222.222	48047.6
	12453.3	24906.6	616.162	48054.4
	12456.2	24912.5	878.788	48060.3
	12458.7	24917.4	1696.97	48065.2
	12459.1	24918.2	2222.22	48066
	12460	24920	1030.3	48067.8
	12462.6	24925.1			Single laser resonance
	12463	24926			Single laser resonance
	12463.3	24926.6			Single laser resonance
	12464.1	24928.2	745	48076	Single laser resonance
	12464.7	24929.5	1060.61	48077.3
	12465.1	24930.2			Single laser resonance
	12465.5	24931			Single laser resonance
	12469.8	24939.6	2555.56	48087.5
	12470.5	24940.9	656.566	48088.7
	12472.7	24945.3	2121.21	48093.1
	12474.5	24949	2151.52	48096.8
	12475.3	24950.5	770	48098.3
	12476.8	24953.6	4050.51	48101.5
	12477.6	24955.2	5242.42	48103
	12479.1	24958.3	2757.58	48106.1
	12479.9	24959.9	1720	48107.7
	12483.9	24967.8	707.071	48115.6
	12484.9	24969.7	747.475	48117.5
	12487.4	24974.7	2727.27	48122.6
	12488.1	24976.1	740	48124
	12491.1	24982.2	676.768	48130
	12491.7	24983.3	810	48131.2
	12494.4	24988.7	3262.63	48136.6
	12495.2	24990.5	606.061	48138.3
	12496.7	24993.4	737.374	48141.2
	12499.5	24999.1	3346.94	48146.9
	12502.3	25004.6	1707.07	48152.4
	12502.7	25005.4	1111.11	48153.3
	12503.9	25007.9	320	48155.7
	12504.7	25009.5	235	48157.3
	12505.5	25011			Single laser resonance
	12507.2	25014.5	1959.6	48162.3
	12508.1	25016.2	181.818	48164
	12512.2	25024.3	3620	48172.1
	12512.4	25024.7	5656.57	48172.5
	12512.7	25025.3	4050.51	48173.2
	12513.1	25026.3	1555.56	48174.1
	12513.6	25027.3	818.182	48175.1
	12514.5	25029.1	4323.23	48176.9
	12514.8	25029.6	2343.43	48177.5
	12516.4	25032.8	4262.63	48180.6
	12517.4	25034.8	1404.04	48182.6
	12517.9	25035.8	4780	48183.7
	12520	25040.1	1131.31	48187.9
	12521.2	25042.3	2282.83	48190.2
	12522	25044	438.776	48191.9
	12522.6	25045.3			Single laser resonance
	12524.4	25048.8	3202.02	48196.6
	12525.3	25050.5	777.778	48198.4
	12526.2	25052.5	808.081	48200.3
	12527.4	25054.8	3890	48202.6
	12529.4	25058.8	1232	48206.6	Single laser resonance
	12530	25060	2666.67	48207.8
	12532.2	25064.4	888.889	48212.2
	12533.6	25067.2	757.576	48215
	12534.7	25069.3	1949.49	48217.2
	12537	25074	2676.77	48221.8
	12537.5	25074.9			Single laser resonance
	12537.8	25075.7	950	48223.5
	12539.1	25078.1	2090.91	48226
	12541.2	25082.4	2565.66	48230.2
	12543.2	25086.3	1898.99	48234.2
	12545	25090	1620	48237.9
	12546.4	25092.7			Single laser resonance
	12546.8	25093.6	1393.94	48241.5
	12547.9	25095.8	626.263	48243.6
	12548.5	25097	980	48244.8
	12550.1	25100.2	780	48248
	12551.5	25102.9	525.253	48250.8
	12553	25106	424.242	48253.8
	12553.8	25107.7			Single laser resonance
	12554.3	25108.5	434	48256.3
	12554.8	25109.5	283	48257.4
	12555.3	25110.6	303.03	48258.5
	12557	25113.9			Single laser resonance
	12564.3	25128.5	101.01	48276.4
	12575.2	25150.4			Single laser resonance
	12576	25152.1	1707.07	48299.9
	12577.8	25155.6	2222.22	48303.4
	12583.6	25167.3	2140	48315.1
	12588.4	25176.8	4545.45	48324.7
	12593.3	25186.5	7616.16	48334.4
	12596.5	25192.9			Single laser resonance
	12597.1	25194.1	4790	48342
	12598.5	25197	6489.8	48344.8
	12601.4	25202.7			Single laser resonance
	12605.7	25211.5	5151.52	48359.3
	12607.2	25214.5			Single laser resonance
	12609	25218			Single laser resonance
	12614.3	25228.7			Single laser resonance
	12621.8	25243.6			Single laser resonance
	12624	25248	17444.4	48395.9
	12625.2	25250.3	8525.25	48398.2
	12628.1	25256.3	7707.07	48404.1
	12631.2	25262.5	15525	48410.3	Single laser resonance
	12633.2	25266.3	6626.26	48414.1
	12636.4	25272.9	8170	48420.7
	12638.1	25276.1	6949.49	48424
	12645.5	25291.1	18363.6	48438.9
	12646.5	25293.1	10969.4	48440.9
	12647.9	25295.8	11747	48443.6	Single laser resonance
	12648.7	25297.3			Single laser resonance
	12649.7	25299.3	9101.01	48447.1
	12652	25304	8393.94	48451.8
	12665.3	25330.5	8595.96	48478.4
	12673.4	25346.7	5940	48494.6
	12675	25349.9			Single laser resonance
	12679.1	25358.2	4970	48506
	12684.7	25369.5			Single laser resonance
	12690	25380	4111.11	48527.8
	12690.8	25381.6	3343.43	48529.4
	12693.4	25386.8	1828.28	48534.6
	12699.7	25399.4			Single laser resonance
	12701.3	25402.6	858.586	48550.4
	12705.1	25410.2	909.091	48558.1
	12716.9	25433.9	3232.32	48581.7
	12718.5	25437.1			Single laser resonance
	12719.4	25438.9			Single laser resonance
	12721.8	25443.5	1101.01	48591.4
	12725.3	25450.5	767.677	48598.3
	12733.1	25466.2	8222.22	48614.1
	12736.3	25472.6	4910	48620.4
	12742	25484	3909.09	48631.9
	12748.4	25496.8			Single laser resonance
	12749.2	25498.3	2979.8	48646.1
	12757.8	25515.6	3242.42	48663.5
	12760.2	25520.4			Single laser resonance
	12762.9	25525.8	1323.23	48673.6
	12766.4	25532.8			Single laser resonance
	12767.2	25534.5	5290	48682.3
	12772.9	25545.8			Single laser resonance
	12776.7	25553.3			Single laser resonance
	12790.4	25580.7			Single laser resonance
	12790.9	25581.8			Single laser resonance
	12798.1	25596.1	4683.67	48744
	12810.4	25620.7	2877.55	48768.5
	12811.5	25622.9	2262.63	48770.8
	12812.5	25624.9			Single laser resonance
	12814	25627.9	1586	48775.8
	12816.2	25632.5	4606.06	48780.3
	12823.7	25647.4			Single laser resonance
	12825.6	25651.1	4696.97	48799
	12827.3	25654.5	1828	48802.4
	12828.4	25656.8			Single laser resonance
	12830.2	25660.4	1000	48808.2
	12834.5	25669.1	969.388	48816.9

## Sheet: FES 23107
	J FES : 8,5		FES:	23107
	Fundamental, cm-1	SHG, cm-1	Signal, cps	Total Energy, cm-1	Comments
	12003	24006	141.414	47113
	12004.6	24009.2	80	47116.2
	12010.2	24020.3	181.818	47127.3
	12011	24021.9			Single laser resonance
	12013.6	24027.2	2464.65	47134.2
	12016	24032	121.212	47139.1
	12017.6	24035.3	282.828	47142.3
	12020.1	24040.2			Single laser resonance
	12022.7	24045.5	111.111	47152.5
	12025	24049.9	80.8081	47157
	12025.9	24051.8	158.416	47158.9
	12027.5	24054.9	121.212	47162
	12029	24057.9	1970	47165	Single laser resonance
	12029.6	24059.2	80.8081	47166.2
	12031.3	24062.6	889	47169.7	Single laser resonance
	12032	24063.9	141.414	47171
	12033.8	24067.7	111.111	47174.7
	12035.9	24071.8	110	47178.8
	12037.7	24075.3	131.313	47182.4
	12038.3	24076.6	170	47183.7
	12039.4	24078.9	70.7071	47185.9
	12040.9	24081.9	160	47188.9
	12041.6	24083.2	60.6061	47190.2
	12042.7	24085.4	70.7071	47192.4
	12044	24087.9	180	47195
	12044.3	24088.6	212.121	47195.7
	12045	24089.9	353.535	47197
	12045.8	24091.5	70	47198.6
	12047.1	24094.2	292.929	47201.2
	12048.6	24097.2	60.6061	47204.2
	12049.7	24099.3	242.424	47206.4
	12050.2	24100.4	102.041	47207.4
	12050.9	24101.7	121.212	47208.8
	12052	24104.1	353.535	47211.1
	12053.2	24106.5	131	47213.5
	12053.7	24107.3			Single laser resonance
	12054.2	24108.3	343.434	47215.4
	12056.2	24112.4	666.667	47219.5
	12058	24115.9	848.485	47223
	12059.2	24118.5	495	47225.5
	12059.5	24119.1	525.253	47226.1
	12060.6	24121.3	316.832	47228.3
	12061.4	24122.7	131	47229.8
	12061.9	24123.9	404.04	47230.9
	12063.5	24127			Single laser resonance
	12069.3	24138.7	940	47245.7	Single laser resonance
	12071.6	24143.2			Single laser resonance
	12074.4	24148.9			Single laser resonance
	12075.1	24150.3	323.232	47257.3
	12075.4	24150.8	192	47257.9
	12076.6	24153.1			Single laser resonance
	12077.5	24155	292.929	47262.1
	12083.3	24166.7	6555.56	47273.7
	12087.4	24174.9			Single laser resonance
	12102.7	24205.4	3596	47312.4	Single laser resonance
	12103.2	24206.3	1878	47313.4
	12104.9	24209.7	3191.92	47316.8
	12115.2	24230.3	1489.8	47337.4
	12118.7	24237.5	1303.03	47344.5
	12123.1	24246.2	3606.06	47353.2
	12129.6	24259.2			Single laser resonance
	12132.8	24265.5			Single laser resonance
	12136	24272	2500	47379
	12137.1	24274.2	1010	47381.3	Single laser resonance
	12138.9	24277.9	2363.64	47384.9
	12140	24280	2888.89	47387.1
	12148.1	24296.2	2363.64	47403.2
	12153.6	24307.1			Single laser resonance
	12159.9	24319.8	1181.82	47426.9
	12161	24322	4363.64	47429
	12163.4	24326.8	2949.49	47433.9
	12166.7	24333.5	2354	47440.5	Single laser resonance
	12169.3	24338.5	13505.1	47445.5
	12171	24342.1	10878.8	47449.1
	12175.7	24351.4			Single laser resonance
	12176.9	24353.8	9727.27	47460.8
	12184.3	24368.6	2940	47475.6
	12186.8	24373.5			Single laser resonance
	12191.2	24382.4			Single laser resonance
	12193.5	24387.1	7377.55	47494.1
	12208	24416.1			Single laser resonance
	12209	24418	7303.03	47525.1
	12215	24429.9			Single laser resonance
	12223.6	24447.2			Single laser resonance
	12224.8	24449.7	980	47556.7
	12229.5	24459	21333.3	47566
	12230.4	24460.8	2484.85	47567.8
	12231	24462	3151.52	47569
	12233.4	24466.8	9161.62	47573.8
	12235.8	24471.6			Single laser resonance
	12237.3	24474.5	2676.77	47581.6
	12240.1	24480.2	13727.3	47587.2
	12241.8	24483.6			Single laser resonance
	12247.1	24494.3	8898.99	47601.3
	12247.7	24495.4	9252.53	47602.4	Single laser resonance
	12258.5	24517			Single laser resonance
	12259.3	24518.6	3070.71	47625.7
	12265.8	24531.5			Single laser resonance
	12266.9	24533.7			Single laser resonance
	12268.7	24537.3			Single laser resonance
	12269.6	24539.3			Single laser resonance
	12270.5	24540.9	2363.64	47648
	12271.9	24543.7	15020.2	47650.8
	12276.1	24552.2	636.364	47659.2
	12277.9	24555.9	898.99	47662.9
	12282.4	24564.8	10010.1	47671.8
	12284.6	24569.2	622.449	47676.2
	12285.6	24571.3			Single laser resonance
	12287.1	24574.1	1270	47681.2
	12287.7	24575.3	353.535	47682.3
	12289.5	24579	2140	47686	Single laser resonance
	12290.4	24580.8	1430	47687.8
	12292.8	24585.5	9590	47692.6
	12293.3	24586.6	3848.48	47693.6
	12301.2	24602.4	2353.54	47709.4
	12303.3	24606.6			Single laser resonance
	12304.2	24608.4			Single laser resonance
	12305.2	24610.3			Single laser resonance
	12306.2	24612.5			Single laser resonance
	12307	24614	15061	47721.1	Single laser resonance
	12307.8	24615.6	2171.72	47722.6
	12310.7	24621.3			Single laser resonance
	12320.9	24641.7	1280	47748.7
	12323.3	24646.5	1424.24	47753.5
	12326.6	24653.1	1020.2	47760.1
	12327.4	24654.9	2484.85	47761.9
	12328.3	24656.5	1555.56	47763.6
	12329.1	24658.2	2820	47765.2
	12330.2	24660.4			Single laser resonance
	12333.2	24666.3	1030.3	47773.3
	12338.8	24677.6	2727.27	47784.6
	12346.2	24692.3	1190	47799.3
	12346.8	24693.7	767.677	47800.7
	12357.8	24715.6	2141.41	47822.6
	12358.5	24716.9			Single laser resonance
	12359.8	24719.6	1303.03	47826.6
	12362.2	24724.4	1343.43	47831.5
	12368.3	24736.7	1353	47843.7	Single laser resonance
	12373	24746	1740	47853
	12374.3	24748.7			Single laser resonance
	12378.5	24757	734.694	47864
	12384	24768.1	656.566	47875.1
	12390.6	24781.2	347	47888.2
	12392	24784	575.758	47891
	12393.7	24787.4	232.323	47894.5
	12395.3	24790.6	182	47897.6	Single laser resonance
	12398.7	24797.4	383.838	47904.5
	12402.6	24805.1	747.475	47912.1
	12404.6	24809.2	162	47916.3
	12412.3	24824.6	200	47931.6
	12414	24828.1	790	47935.1
	12417.4	24834.7	202.02	47941.8
	12418.4	24836.8			Single laser resonance
	12418.8	24837.7	515.152	47944.7
	12419.6	24839.2			Single laser resonance
	12422.8	24845.6			Single laser resonance
	12427	24854	313.131	47961
	12430	24859.9	1808.08	47967
	12431.8	24863.7	1767.68	47970.7
	12434.8	24869.5			Single laser resonance
	12435.2	24870.5	585.859	47977.5
	12436	24872	1232.32	47979
	12441	24882	2404.04	47989
	12450	24900	1818.18	48007
	12452.4	24904.7	2151.52	48011.8
	12452.9	24905.9	4191.92	48012.9
	12460.3	24920.6	760	48027.6
	12461.4	24922.8	878.788	48029.9
	12462.6	24925.1			Single laser resonance
	12463	24926			Single laser resonance
	12463.3	24926.6			Single laser resonance
	12464.2	24928.4			Single laser resonance
	12465.1	24930.2			Single laser resonance
	12465.5	24931			Single laser resonance
	12467.2	24934.5	1070.71	48041.5
	12470.8	24941.5	640	48048.6
	12473.8	24947.5	580	48054.6
	12476.8	24953.5	727.273	48060.5
	12479.5	24959	1424.24	48066
	12480.4	24960.7	505.05	48067.7
	12485.4	24970.7	585.859	48077.8
	12487.5	24975	1212.12	48082.1
	12490.3	24980.5	1828.28	48087.6
	12497	24994	1646.46	48101
	12498	24996	3292.93	48103
	12499.6	24999.1	1860	48106.2
	12500	25000			Single laser resonance
	12500.3	25000.6	383.8	48107.7
	12504.4	25008.7	767.677	48115.8
	12505.2	25010.4	2040.4	48117.4
	12507.7	25015.4	2313.13	48122.4
	12511.8	25023.7	2444.44	48130.7	Single laser resonance
	12514.8	25029.7	2606.06	48136.7
	12515.7	25031.4	430	48138.4
	12519.1	25038.3	1515.15	48145.3
	12519.9	25039.7	1978	48146.8
	12520.3	25040.6	1970	48147.6
	12522.2	25044.4	404.04	48151.4
	12522.7	25045.5	242	48152.5	Single laser resonance
	12524.1	25048.2	1000	48155.2
	12525.2	25050.5	444.444	48157.5
	12526	25052	1707.07	48159.1
	12527.6	25055.2	2696.97	48162.3
	12529.4	25058.9			Single laser resonance
	12531.2	25062.4	1767.68	48169.4
	12532.5	25065.1	2858.59	48172.1
	12533.1	25066.2	666.667	48173.3
	12533.6	25067.3	250	48174.3
	12535.2	25070.3	2626	48177.4	Single laser resonance
	12535.7	25071.5	2131.31	48178.5
	12536.8	25073.6	3020.2	48180.7
	12537.5	25074.9			Single laser resonance
	12538.4	25076.7	1150	48183.8
	12540.3	25080.6	1333	48187.6
	12541.6	25083.2	4020.2	48190.2
	12542.3	25084.6	545.455	48191.6
	12544.8	25089.5	3960	48196.6
	12546.2	25092.3	354	48199.4	Single laser resonance
	12547.9	25095.7	5393.94	48202.7
	12549.7	25099.3	929.293	48206.4
	12550.5	25100.9	4525.25	48207.9
	12551.2	25102.5	989.899	48209.5
	12553.8	25107.7			Single laser resonance
	12554.2	25108.4	1313.13	48215.5
	12555.1	25110.3	1272.73	48217.3
	12556.3	25112.5	686.869	48219.5
	12557	25113.9			Single laser resonance
	12557.4	25114.8	1636.36	48221.9
	12558.7	25117.5	4858.59	48224.5
	12559.5	25119	1979.8	48226
	12561.6	25123.2	3010.1	48230.3
	12562.3	25124.6	1898.99	48231.6
	12563.5	25127	1676.77	48234
	12565.5	25131	1494.95	48238
	12566.2	25132.3	757.576	48239.4
	12567.3	25134.6	2232.32	48241.6
	12569	25137.9	2202.02	48244.9
	12569.4	25138.8	838.384	48245.8
	12570.5	25141	1900	48248
	12570.8	25141.6	909.091	48248.6
	12572	25143.9	1686.87	48251
	12572.3	25144.5	969.697	48251.6
	12573.3	25146.7	1636.36	48253.7
	12573.8	25147.5	707.071	48254.5
	12574.6	25149.2	1373.74	48256.3
	12575	25150	851.485	48257.1
	12575.2	25150.4			Single laser resonance
	12575.9	25151.8	1183.67	48258.8
	12576.2	25152.4	797.98	48259.4
	12577	25154	990	48261
	12577.3	25154.5	747.475	48261.5
	12577.9	25155.9	939.394	48262.9
	12578.3	25156.6	720	48263.6
	12579.1	25158.1	878.788	48265.1
	12580	25160	767.677	48267
	12580.9	25161.8	1000	48268.9
	12581.7	25163.5	777.778	48270.5
	12582.6	25165.2	696.97	48272.2
	12583.3	25166.6	666.667	48273.6
	12584.1	25168.2	666.667	48275.2
	12584.7	25169.5	575.758	48276.5
	12585.6	25171.2	3434.34	48278.3
	12587.6	25175.2			Single laser resonance
	12596.5	25193	1081	48300	Single laser resonance
	12601.4	25202.7			Single laser resonance
	12607.2	25214.5			Single laser resonance
	12609	25218			Single laser resonance
	12614.3	25228.7			Single laser resonance
	12617.6	25235.2	3610	48342.2	Single laser resonance
	12621.8	25243.6			Single laser resonance
	12631.1	25262.3			Single laser resonance
	12644.4	25288.8	4595.96	48395.8
	12645.7	25291.3	4808.08	48398.3
	12648.1	25296.2			Single laser resonance
	12648.7	25297.3			Single laser resonance
	12651.7	25303.4	4131.31	48410.4
	12653.8	25307.6			Single laser resonance
	12658.2	25316.3	5090.91	48423.4
	12661.7	25323.4	4656.57	48430.4
	12666.9	25333.9	4868.69	48440.9
	12668.4	25336.7	5380	48443.8
	12682.4	25364.8	7333.33	48471.8
	12683.9	25367.8	6850	48474.8
	12684.7	25369.5			Single laser resonance
	12689.8	25379.6	3191.92	48486.7
	12696.4	25392.8	11232.3	48499.8
	12699.6	25399.3	3171	48506.3	Single laser resonance
	12701.7	25403.3	1510.2	48510.4
	12706.4	25412.9	1010.1	48519.9
	12707.7	25415.5	464.646	48522.5
	12716.2	25432.5			Single laser resonance
	12719.4	25438.9			Single laser resonance
	12726.3	25452.5	3565.66	48559.5
	12730.5	25461	1717	48568
	12735	25470.1	1939.39	48577.1
	12741.5	25483.1	1398	48590.1
	12748.4	25496.8			Single laser resonance
	12756.7	25513.3	3787.88	48620.3
	12760.2	25520.4			Single laser resonance
	12766.4	25532.8			Single laser resonance
	12772.9	25545.8			Single laser resonance
	12778.1	25556.2	5051	48663.2
	12783.6	25567.2	2202	48674.2
	12790.4	25580.7			Single laser resonance
	12790.9	25581.8			Single laser resonance
	12797.6	25595.2			Single laser resonance
	12812.5	25624.9			Single laser resonance
	12821	25642.1			Single laser resonance
	12828.4	25656.8			Single laser resonance
	12830.9	25661.8	898.99	48768.9
	12834.3	25668.7	1420	48775.7
	12835.1	25670.1	2393.94	48777.1
	12836.5	25672.9	867	48780

## Sheet: FES 23043
	J FES : 6,5		FES:	23043.3
	Fundamental, cm-1	SHG, cm-1	Signal, cps	Total Energy, cm-1	Comments
	11961.2	23922.4	111.111	46965.7
	11963.4	23926.7	90.9091	46970
	11964.4	23928.8	250	46972.1
	11966.5	23933	383.838	46976.3
	11967.6	23935.2	121.212	46978.5
	11970.2	23940.5	80	46983.8
	11972.5	23945	111.111	46988.3
	11973.4	23946.7	60.6061	46990
	11976.7	23953.5	101.01	46996.8
	11978.9	23957.9	3212	47001.2	Single laser resonance
	11981.6	23963.2	191.919	47006.5
	11982	23964	244.898	47007.3
	11984.1	23968.1	840	47011.4
	11986.2	23972.4	515.152	47015.6
	11988	23975.9	285.714	47019.2
	11988.9	23977.9			Single laser resonance
	11990.5	23981.1			Single laser resonance
	11993.8	23987.6	140	47030.9
	11994.2	23988.4	230	47031.7
	11996.5	23993	80.8081	47036.3
	11996.8	23993.6	1131.31	47036.9
	11997.1	23994.2	353.535	47037.5
	12000.3	24000.6	555.556	47043.9
	12002.7	24005.5	300	47048.8
	12005.1	24010.2	292.929	47053.5
	12010	24020	870	47063.3
	12011	24021.9			Single laser resonance
	12011.9	24023.8	505.05	47067.1
	12013.7	24027.4	70.7071	47070.7
	12016.8	24033.6	390	47076.9
	12019.2	24038.3	282.828	47081.6
	12019.8	24039.6	1000	47082.9
	12020.1	24040.2			Single laser resonance
	12022.5	24044.9	111	47088.2
	12023.6	24047.3	909.091	47090.6
	12025.6	24051.2	80	47094.5
	12029	24058	272.727	47101.3	Single laser resonance
	12031.3	24062.6	242.424	47105.9	Single laser resonance
	12031.7	24063.4	160	47106.7
	12033.6	24067.2	80.8081	47110.5
	12038.1	24076.2	404.04	47119.5
	12039.6	24079.3	545.455	47122.5
	12041.5	24083.1	393.939	47126.4
	12041.8	24083.6	171.717	47126.9
	12042.9	24085.9	323.232	47129.2
	12044.6	24089.1	363.636	47132.4
	12045.4	24090.9	990	47134.2
	12046.6	24093.3	121.212	47136.6
	12047.9	24095.8	303.03	47139.1
	12049.6	24099.1	767.677	47142.4
	12050.9	24101.8	70.7071	47145.1
	12052	24104.1	70.7071	47147.4
	12052.9	24105.7	202.02	47149
	12053.7	24107.3			Single laser resonance
	12054.6	24109.3	270	47152.6
	12056.1	24112.2	316.327	47155.4
	12057	24113.9	131	47157.2
	12057.5	24115	220	47158.3
	12059	24118	929.293	47161.3
	12059.6	24119.2	560	47162.5
	12062.2	24124.4	424.242	47167.7
	12062.5	24125.1	424.242	47168.4
	12063.2	24126.3	141	47169.6
	12063.5	24127			Single laser resonance
	12063.9	24127.9	131	47171.2
	12065.8	24131.5	162	47174.8
	12066	24132	212.121	47175.3
	12067	24134	141.414	47177.3
	12067.7	24135.3	131	47178.6
	12068.1	24136.3	535.354	47179.6
	12069.3	24138.7			Single laser resonance
	12070	24140	151.515	47183.2
	12071.6	24143.2			Single laser resonance
	12072.6	24145.3	222.222	47188.6
	12073.4	24146.8	101.01	47190.1
	12074.6	24149.1	735	47192.4	Single laser resonance
	12075.4	24150.7	550	47194
	12076.2	24152.4	253	47195.7
	12076.6	24153.1			Single laser resonance
	12076.9	24153.7	470	47197
	12077.5	24155.1	292.929	47198.3
	12078.9	24157.9	212.121	47201.2
	12079.8	24159.5	212.121	47202.8
	12080.6	24161.2	181.818	47204.5
	12082	24164	323.232	47207.3
	12083.1	24166.2	131.313	47209.5
	12084.2	24168.5	171.717	47211.7
	12086.4	24172.7	141.414	47216
	12087.4	24174.8	889	47218.1	Single laser resonance
	12088.4	24176.9	171.717	47220.2
	12090.3	24180.6	353.535	47223.9
	12091	24181.9	212.121	47225.2
	12091.5	24182.9	181.818	47226.2
	12092	24184.1	333.333	47227.4
	12092.7	24185.4	340	47228.7
	12093.3	24186.5	263	47229.8
	12093.8	24187.6	310	47230.8
	12094.7	24189.4	290	47232.7
	12095.2	24190.4	303.03	47233.7
	12095.9	24191.7			Single laser resonance
	12096.6	24193.2	323.232	47236.5
	12098	24195.9	623.762	47239.2
	12098.7	24197.4	595.96	47240.7
	12099.2	24198.3			Single laser resonance
	12100	24200	141.414	47243.3
	12101.2	24202.3	151.515	47245.6
	12102.7	24205.4	536	47248.7	Single laser resonance
	12103.1	24206.2	212.121	47249.5
	12105.9	24211.8	232.323	47255.1
	12107	24213.9	919.192	47257.2
	12107.3	24214.7	296	47257.9
	12110	24220	13161.6	47263.3
	12115.4	24230.8	12404	47274.1
	12121.6	24243.1	2636.36	47286.4
	12129.2	24258.3	9787.88	47301.6
	12129.6	24259.2			Single laser resonance
	12135.9	24271.9	4585.86	47315.2
	12137.3	24274.5	140	47317.8	Single laser resonance
	12139.4	24278.8	171.717	47322.1	Single laser resonance
	12140.8	24281.5	122.449	47324.8	Single laser resonance
	12141.8	24283.6	585.859	47326.9
	12143.5	24286.9	4383.84	47330.2
	12146.9	24293.8	737.374	47337.1
	12150.6	24301.2	744.898	47344.5
	12152.9	24305.8	2717.17	47349.1
	12153.6	24307.1			Single laser resonance
	12154.4	24308.7			Single laser resonance
	12154.6	24309.3			Single laser resonance
	12159.5	24319	2707.07	47362.3
	12161.6	24323.1	1788	47366.4	Single laser resonance
	12161.9	24323.7	3282.83	47367
	12164.7	24329.5	1224.49	47372.8
	12166.7	24333.5			Single laser resonance
	12167.9	24335.9	1434.34	47379.2
	12168.9	24337.9	1616.16	47381.2
	12170.8	24341.5	3111.11	47384.8
	12172.8	24345.5	2152	47388.8
	12175.7	24351.4			Single laser resonance
	12176.5	24353			Single laser resonance
	12178.2	24356.4	282.828	47399.7
	12178.8	24357.5	393.939	47400.8
	12179.3	24358.6	2980	47401.9
	12180.1	24360.1	1111.11	47403.4
	12182.2	24364.4	3010	47407.7
	12183.7	24367.4	1585.86	47410.7
	12186.8	24373.5			Single laser resonance
	12191.2	24382.4			Single laser resonance
	12191.7	24383.4	1515.15	47426.7
	12192.8	24385.7	6929.29	47429
	12195.3	24390.5	797.98	47433.8
	12196.9	24393.7	272.727	47437
	12198.6	24397.2	6870	47440.5
	12199.3	24398.7	2454.55	47442
	12199.9	24399.9	5545.45	47443.2
	12201.1	24402.3	7878.79	47445.6
	12203.2	24406.4	4090.91	47449.7
	12205.4	24410.8	2484.85	47454.1
	12208	24416.1			Single laser resonance
	12208.4	24416.9			Single laser resonance
	12209.8	24419.6	2393.94	47462.9
	12212.5	24425.1	7696.97	47468.4
	12215	24429.9			Single laser resonance
	12217.3	24434.6	15454.5	47477.9
	12223.6	24447.2			Single laser resonance
	12224.1	24448.1	4171.72	47491.4
	12226.2	24452.3	12292.9	47495.6
	12229.8	24459.7	19555.6	47503
	12232	24464	4690	47507.3
	12236.1	24472.3	9686.87	47515.6
	12236.9	24473.9	8191.92	47517.2
	12237.6	24475.1	5959.6	47518.4
	12241.8	24483.6			Single laser resonance
	12243.1	24486.2	27161.6	47529.4
	12245.6	24491.1	5120	47534.4
	12248.7	24497.4	4404.04	47540.7
	12253.1	24506.2	1444.44	47549.5
	12257.9	24515.8	6780	47559.1
	12258.5	24517			Single laser resonance
	12259.8	24519.5	16000	47562.8
	12261.3	24522.5	6202.02	47565.8
	12263.2	24526.3	20760	47569.6
	12265.8	24531.5			Single laser resonance
	12266.9	24533.7			Single laser resonance
	12267	24534	7777.78	47577.3
	12267.6	24535.2	1363.64	47578.5
	12269.1	24538.1	9262.63	47581.4
	12269.6	24539.3			Single laser resonance
	12270.2	24540.4	7080.81	47583.7
	12271.8	24543.5	3777.78	47586.8
	12272.2	24544.3	12474.7	47587.6
	12272.9	24545.7	3737.37	47589
	12273.9	24547.8	12676.8	47591
	12275.1	24550.3	2838.38	47593.6
	12276.5	24553	11515.2	47596.3
	12278.6	24557.2	15515.2	47600.5
	12280.2	24560.3	5020.2	47603.6
	12281.2	24562.4	13040.4	47605.7
	12282.4	24564.8	5777.78	47608.1
	12285.6	24571.3			Single laser resonance
	12286.7	24573.4	10515.2	47616.7
	12287.5	24575	14656.6	47618.3
	12289.1	24578.1	909.091	47621.4
	12289.5	24579			Single laser resonance
	12291.1	24582.2	2292.93	47625.5
	12292.3	24584.6	3707.07	47627.9
	12295	24589.9	18121.2	47633.2
	12298	24596	3090.91	47639.3
	12302.2	24604.3	21000	47647.6
	12303.3	24606.6			Single laser resonance
	12304.2	24608.4			Single laser resonance
	12306.2	24612.3	15757.6	47655.6	Single laser resonance
	12307	24614			Single laser resonance
	12310.7	24621.3			Single laser resonance
	12315	24630	4444.44	47673.3
	12316.4	24632.9	2889	47676.2
	12321.4	24642.9	1838.38	47686.2
	12322.3	24644.6	3262.63	47687.8
	12324.7	24649.4	1121.21	47692.7
	12326.7	24653.4	6191.92	47696.7
	12328.5	24657	818.182	47700.2
	12330.2	24660.4			Single laser resonance
	12333	24666.1	7464.65	47709.4
	12335.3	24670.7	4212.12	47714
	12338.9	24677.9	1545.45	47721.2
	12340.8	24681.7	3101.01	47725
	12343.4	24686.8	4363.64	47730.1
	12346.1	24692.3	6747	47735.6
	12349.9	24699.9	960	47743.2
	12350.7	24701.4	9545.45	47744.7	Single laser resonance
	12353.9	24707.8	2040.4	47751.1
	12358.4	24716.9	2400	47760.2	Single laser resonance
	12359.4	24718.8	1250	47762.1
	12359.8	24719.7	3000	47762.9
	12361.8	24723.6	3490	47766.9
	12362.7	24725.4	1880	47768.7
	12365	24730.1	4420	47773.4
	12365.5	24731	2480	47774.3
	12366.6	24733.1	1566	47776.4	Single laser resonance
	12367.3	24734.5	1313	47777.8	Single laser resonance
	12369.3	24738.6	7444	47781.8
	12373.9	24747.8	7737	47791.1
	12376.3	24752.5			Single laser resonance
	12378.6	24757.2	1945	47800.5
	12379.3	24758.6	2828	47801.9
	12380.1	24760.2	16051	47803.5
	12382.7	24765.4	1660	47808.7
	12383.7	24767.4	7434.34	47810.7
	12384.9	24769.7	2465	47813
	12390.4	24780.8	1663	47824.1
	12391.6	24783.2	3464.65	47826.5
	12395.4	24790.7			Single laser resonance
	12396.4	24792.8	525	47836.1	Single laser resonance
	12397.8	24795.5	2565.66	47838.8
	12400	24800	3050.51	47843.3
	12401.1	24802.2	313	47845.5
	12402.2	24804.5	11747.5	47847.8
	12403.6	24807.3			Single laser resonance
	12404	24808.1	8292.93	47851.4
	12404.8	24809.7	3292.93	47852.9
	12405.9	24811.8			Single laser resonance
	12409.7	24819.4	1110	47862.7
	12410.4	24820.7	1040.4	47864
	12413.9	24827.8	737.374	47871.1
	12415.4	24830.8	4848.48	47874.1
	12418.4	24836.8			Single laser resonance
	12419.6	24839.2			Single laser resonance
	12422.8	24845.6	1112.24	47888.9	Single laser resonance
	12423.4	24846.7	282.828	47890
	12423.7	24847.4	474.747	47890.7
	12424.2	24848.3	525.253	47891.6
	12424.8	24849.6	606.061	47892.9
	12425.5	24851			Single laser resonance
	12427.2	24854.4	2222.22	47897.7
	12427.8	24855.7	1090.91	47899
	12430.8	24861.6	4454.55	47904.9
	12433.8	24867.6	1121	47910.9
	12434.4	24868.9	4292.93	47912.2
	12436.3	24872.5	1949.49	47915.8
	12437	24873.9	4616.16	47917.2
	12438.3	24876.7	4040.4	47920
	12439	24878	192	47921.3
	12441.6	24883.3			Single laser resonance
	12446.2	24892.4	870	47935.7
	12448.4	24896.8	5360	47940.1
	12449.1	24898.2	1040.4	47941.5
	12449.7	24899.4	350	47942.7
	12450.2	24900.3	440	47943.6
	12451.2	24902.4	1100	47945.6
	12452.9	24905.7	2081	47949
	12453.2	24906.5	1900	47949.8
	12458.3	24916.7	2737.37	47960
	12460.3	24920.6	1240	47963.9
	12462.6	24925.1			Single laser resonance
	12463	24926	2788	47969.3	Single laser resonance
	12463.3	24926.6			Single laser resonance
	12464.2	24928.4			Single laser resonance
	12465.1	24930.2			Single laser resonance
	12465.5	24931			Single laser resonance
	12465.9	24931.8	440	47975.1
	12467.7	24935.4	585.859	47978.7
	12468.3	24936.7	464.646	47980
	12469.5	24939	494.95	47982.3
	12470.5	24940.9	2535.35	47984.2
	12473	24946	1717.17	47989.3
	12474.8	24949.6	3525.25	47992.9
	12475.7	24951.4	1555.56	47994.7
	12476.4	24952.8	3393.94	47996.1
	12476.8	24953.5	1909.09	47996.8
	12484.3	24968.6	1343.43	48011.9
	12485.7	24971.3	272.727	48014.6
	12486.8	24973.6	2730	48016.9
	12487.8	24975.6	410	48018.9
	12490.7	24981.3	323	48024.6
	12492.3	24984.6	414	48027.9
	12495.6	24991.3	474.747	48034.6
	12499.6	24999.2	2808.08	48042.5
	12500	25000			Single laser resonance
	12501.4	25002.7	5848.48	48046
	12501.7	25003.4	868.687	48046.7
	12502.5	25004.9	858.586	48048.2
	12504.9	25009.9	1737.37	48053.2
	12505.6	25011.2	2730	48054.5	Single laser resonance
	12507.6	25015.2	2212.12	48058.5
	12511	25021.9	7313.13	48065.2
	12511.8	25023.5			Single laser resonance
	12512.2	25024.5	667	48067.8
	12513.5	25027	2110	48070.3
	12516.3	25032.6	848.485	48075.9
	12517.3	25034.6	480	48077.9
	12518	25036	444.444	48079.3
	12522.6	25045.3	150	48088.5	Single laser resonance
	12523.2	25046.5	242.424	48089.8
	12523.7	25047.5	878.788	48090.7
	12525	25050	3767.68	48093.3
	12526.7	25053.4	540	48096.7
	12527.3	25054.6	460	48097.9
	12529.1	25058.1	1272.73	48101.4
	12529.4	25058.9			Single laser resonance
	12529.9	25059.8	460	48103.1
	12531.1	25062.1	591.837	48105.4
	12532.3	25064.5	404.04	48107.8
	12532.9	25065.8	858.586	48109.1
	12535.2	25070.4			Single laser resonance
	12536.3	25072.6	454.545	48115.9
	12536.9	25073.8	300	48117.1
	12537.5	25074.9			Single laser resonance
	12538.7	25077.4	686.869	48120.7
	12540.1	25080.1	3757.58	48123.4
	12541	25082	505.05	48125.3
	12543.2	25086.4	1484.85	48129.7
	12543.8	25087.7	989.796	48131
	12546.4	25092.7			Single laser resonance
	12547	25094.1	2720	48137.4
	12548.2	25096.3	303.03	48139.6
	12548.9	25097.8	1626.26	48141.1
	12550.8	25101.5	323.232	48144.8
	12551.6	25103.3	585.859	48146.6
	12553.1	25106.1	141.414	48149.4
	12553.8	25107.7			Single laser resonance
	12554.6	25109.2	333.333	48152.5
	12555.1	25110.1	1510	48153.4
	12556.3	25112.5	272.727	48155.8
	12556.9	25113.9	404	48157.2	Single laser resonance
	12560	25120	222.222	48163.3
	12560.7	25121.3	141.414	48164.6
	12561.1	25122.3	262.626	48165.6
	12562.6	25125.3	100	48168.6
	12564.6	25129.2	191.919	48172.5
	12565.4	25130.8	252.525	48174
	12565.9	25131.7	1240	48175
	12566.8	25133.6	595.96	48176.9
	12567.5	25134.9	383.838	48178.2
	12570.3	25140.6	313.131	48183.9
	12572.5	25145	232.323	48188.3
	12574.5	25149	262.626	48192.3
	12575.2	25150.4			Single laser resonance
	12575.7	25151.5	232.323	48194.8
	12577.5	25155	292.929	48198.3
	12578.2	25156.3	282.828	48199.6
	12578.9	25157.8	505.05	48201.1
	12581.5	25163	424.242	48206.3
	12582.8	25165.6	202.02	48208.9
	12584.5	25168.9	797.98	48212.2
	12585.5	25170.9	1323.23	48214.2
	12586.6	25173.2	1151.52	48216.5
	12587.3	25174.6	2680	48217.9
	12588.1	25176.2	2808.08	48219.5
	12589.1	25178.3	1383.84	48221.6
	12590.1	25180.2	2212.12	48223.5
	12590.7	25181.4	1909.09	48224.7
	12592.5	25185	606.061	48228.3
	12593.7	25187.4	1232.32	48230.7
	12594.4	25188.9	767.677	48232.2
	12596.1	25192.2	1565.66	48235.5
	12596.5	25192.9			Single laser resonance
	12597.7	25195.4	2363.64	48238.7
	12599.3	25198.6	1420	48241.9
	12600.3	25200.5	747.475	48243.8
	12600.9	25201.7	949.495	48245
	12601.4	25202.7			Single laser resonance
	12602.4	25204.7	696.97	48248
	12603.5	25207.1	1141.41	48250.4
	12604	25207.9	2131.31	48251.2
	12606.6	25213.1	918.367	48256.4
	12607.2	25214.5			Single laser resonance
	12609	25218			Single laser resonance
	12609.8	25219.5	1000	48262.8
	12610.7	25221.4	535.354	48264.7
	12611.7	25223.4			Single laser resonance
	12612.6	25225.1	656.566	48268.4
	12613.3	25226.7	696.97	48270
	12614.3	25228.7			Single laser resonance
	12617.7	25235.4			Single laser resonance
	12621.8	25243.6			Single laser resonance
	12627.3	25254.6	3545.45	48297.9
	12628.4	25256.7	1889	48300
	12630.1	25260.2	4919.19	48303.5
	12631.1	25262.3			Single laser resonance
	12632.8	25265.6	4939.39	48308.9
	12636	25272	6454.55	48315.3
	12638.2	25276.3	2656.57	48319.6
	12640.6	25281.2	2242.42	48324.5
	12645.5	25291	3232.32	48334.3
	12647.7	25295.4	5596	48338.7
	12648.1	25296.2			Single laser resonance
	12648.7	25297.3			Single laser resonance
	12649.6	25299.1	2670	48342.4
	12652.9	25305.8	8959.6	48349.1
	12653.8	25307.6			Single laser resonance
	12654.2	25308.4			Single laser resonance
	12658.1	25316.1	6525.25	48359.4
	12659.3	25318.6	4404.04	48361.9
	12669.1	25338.3			Single laser resonance
	12672	25343.9			Single laser resonance
	12675	25349.9			Single laser resonance
	12676.4	25352.7			Single laser resonance
	12680.4	25360.9	1222	48404.1
	12683.7	25367.3	2090.91	48410.6
	12684.4	25368.8	7690	48412.1
	12684.7	25369.5			Single laser resonance
	12689.5	25379	2360	48422.2
	12693.1	25386.1	1646.46	48429.4
	12695.5	25391.1	2111.11	48434.4
	12697.8	25395.7	1850	48439
	12699.7	25399.4			Single laser resonance
	12711.3	25422.5	2970	48465.8
	12716.2	25432.5			Single laser resonance
	12717.4	25434.8	2565.66	48478.1
	12718.5	25437.1			Single laser resonance
	12723.2	25446.4	3939.39	48489.7
	12725.7	25451.3	1585.86	48494.6
	12726.5	25453	3282.83	48496.3
	12732.4	25464.8	1265.31	48508.1
	12735.6	25471.3	990	48514.6
	12737.1	25474.2	11282.8	48517.5
	12741.5	25482.9	1585.86	48526.2
	12744	25488.1	2555.56	48531.4
	12745.9	25491.8	172	48535.1
	12753.3	25506.6	908	48549.9
	12760.2	25520.4			Single laser resonance
	12761.7	25523.4	1121.21	48566.7
	12762.3	25524.7	510.204	48567.9
	12766.4	25532.8			Single laser resonance
	12769.3	25538.5	2303	48581.8
	12772.9	25545.8			Single laser resonance
	12776.7	25553.3			Single laser resonance
	12777.5	25555	394	48598.3
	12778.4	25556.8	333.333	48600.1
	12780	25560	767.677	48603.3
	12783.2	25566.4	454.545	48609.7
	12784.6	25569.2	3696.97	48612.5
	12785.5	25570.9	3560	48614.2
	12796.6	25593.1	5181.82	48636.4
	12799	25597.9	4040.4	48641.2
	12801.4	25602.7	1545	48646
	12804.7	25609.5	4494.95	48652.8
	12812.5	25624.9			Single laser resonance
	12814.5	25629	2444	48672.3
	12817.9	25635.8			Single laser resonance
	12819.5	25639	4550	48682.3
	12821	25642.1			Single laser resonance
	12823.7	25647.4			Single laser resonance
	12827	25654.1	3232	48697.4
	12828.4	25656.8			Single laser resonance
	12832.2	25664.5	3090	48707.8
