# Supplementary material for: Terbium Medical Radioisotope Production: Laser Resonance Ionization Scheme Development
Source: Front Med (Lausanne). 2021 Oct 12;8:727557. doi: 10.3389/fmed.2021.727557 (PMC8546115; doi:10.3389/fmed.2021.727557)
Supplement: Supplementary file 3 [file Table_3.XLSX]

## Sheet: The list of odd AIS of Tb atom
Here the list of odd highly-excited and auto-ionizing states is given. For each state the J-value assignment is proposed. The uncertainty of AIS position from this work can be estimated at 0.28 cm-1. The uncertainty of AIS position from [3] is around 3 cm-1.
#	Total energy, cm-1	J	Comments	Delta
1	46965.6	5,5/6,5/7,5	Only FES 23043 spectrum is available
2	46969.9	5,5/6,5/7,5	Only FES 23043 spectrum is available	4.26676
3	46971.9	5,5/6,5/7,5	Only FES 23043 spectrum is available	2.07238
4	46976.1	5,5/6,5/7,5	Only FES 23043 spectrum is available	4.21646
5	46978.3	5,5/6,5/7,5	Only FES 23043 spectrum is available	2.16678
6	46983.6	5,5/6,5/7,5	Only FES 23043 spectrum is available	5.2972
7	46988.1	5,5/6,5/7,5	Only FES 23043 spectrum is available	4.5103
8	46989.9	5,5/6,5/7,5	Only FES 23043 spectrum is available	1.7491
9	46996.6	5,5/6,5/7,5	Only FES 23043 spectrum is available	6.74384
10	47001	5,5/6,5/7,5	Only FES 23043 spectrum is available	4.4032
11	47006.3	5,5/6,5/7,5	Only FES 23043 spectrum is available	5.30086
12	47007.1	5,5/6,5/7,5	Only FES 23043 spectrum is available	0.81622
13	47011.3	5,5/6,5/7,5	Only FES 23043 spectrum is available	4.1227
14	47015.5	5,5/6,5/7,5	Only FES 23043 spectrum is available	4.2507
15	47019.1	5,5/6,5/7,5	Only FES 23043 spectrum is available	3.55342
16	47030.7	5,5/6,5/7,5	Only FES 23043 spectrum is available	11.6521
17	47031.6	5,5/6,5/7,5	Only FES 23043 spectrum is available	0.8526
18	47036.2	5,5/6,5/7,5	Only FES 23043 spectrum is available	4.61128
19	47036.8	5,5/6,5/7,5	Only FES 23043 spectrum is available	0.58778
20	47037.3	5,5/6,5/7,5	Only FES 23043 spectrum is available	0.55656
21	47043.8	5,5/6,5/7,5	Only FES 23043 spectrum is available	6.46676
22	47048.7	5,5/6,5/7,5	Only FES 23043 spectrum is available	4.85958
23	47053.4	5,5/6,5/7,5	Only FES 23043 spectrum is available	4.7493
24	47062.2	8,5(?)	See nothing on FES 23043	8.80396
25	47063.1	5,5/6,5/7,5	Too weak signal on spectrum of FES 23147	0.931125
26	47067	5,5/6,5/7,5	Too weak signal on spectrum of FES 23147	3.8256
27	47070.5	5,5/6,5/7,5	Too weak signal on spectrum of FES 23147	3.55916
28	47076.7	6,5/7,5	No spectrum for FES 23107	6.14569
29	47081.6	6,5/7,5	No spectrum for FES 23107	4.90627
30	47082.7	5,5/6,5/7,5	Too weak signal on spectrum of FES 23147	1.15288
31	47088.2	6,5/7,5	No spectrum for FES 23107	5.47684
32	47090.4	5,5/6,5/7,5	Too weak signal on spectrum of FES 23147	2.24546
33	47094.4	5,5/6,5/7,5	Too weak signal on spectrum of FES 23147	3.92094
34	47101.1	5,5/6,5/7,5	Too weak signal on spectrum of FES 23147	6.75916
35	47105.8	5,5/6,5/7,5	Too weak signal on spectrum of FES 23147	4.67874
36	47106.6	5,5/6,5/7,5	Too weak signal on spectrum of FES 23147	0.77128
37	47110.4	5,5/6,5/7,5	Too weak signal on spectrum of FES 23147	3.7841
38	47113	8.5		2.61118
39	47116.2	8.5		3.19094
40	47119.4	6,5/7,5	Too weak signal on spectrum of FES 23107	3.19291
41	47122.4	5,5/6,5/7,5	Too weak signals on spectra of FES 23147 & FES 23107	3.05587
42	47126.2	5,5/6,5/7,5	Too weak signals on spectra of FES 23147 & FES 23107	3.8303
43	47127.1	7.5		0.869899
44	47129	5,5/6,5/7,5	The probable peaks of FES 23147 & FES 23107 were identified as single-laser resonances	1.91488
45	47132.3	5.5		3.24806
46	47134.2	7.5		1.90816
47	47135.5	7,5(?)	Peaks on spectra of FES 23107 & FES 23043 are very low, but can be recognized	1.32476
48	47136.5	5,5/6,5/7,5	Too weak signals on spectra of FES 23147 & FES 23107	0.945805
49	47139	7.5	No spectrum for FES 23147	2.5642
50	47142.3	7.5	No spectrum for FES 23147	3.28422
51	47144.9	5,5/6,5/7,5	No spectrum for FES 23147; too weak signal on spectrum of FES 23107	2.64256
52	47147.2	5,5/6,5/7,5	No spectrum for FES 23147; the peak of FES 23107 was identified as a single-laser resonance	2.29958
53	47148.9	5,5/6,5/7,5	No spectrum for FES 23147; the peak of FES 23107 was identified as a single-laser resonance	1.64382
54	47152.5	7.5	The peak of FES 23147 is very low	3.58458
55	47155.3	5,5/6,5	No spectrum for FES 23147	2.83524
56	47157	7.5	The peak of FES 23147 is very low	1.7156
57	47158.6	7.5		1.58858
58	47161.1	5.5		2.50543
59	47162.3	7.5		1.15599
60	47165	8.5	The probable peak of FES 23107 is interfered by a single-laser resonance, but it is too high for it	2.73803
61	47166.5	8.5		1.51664
62	47167.5	5.5		0.985682
63	47168.2	5.5		0.7007
64	47169.6	7,5(?)	All peaks were identified as single-laser resonances	1.41221
65	47171.1	7.5		1.44744
66	47174.8	7.5		3.71731
67	47175.2	5.5		0.363795
68	47177.2	5.5		2.004
69	47178.7	7.5		1.51907
70	47179.6	6.5		0.884186
71	47182.4	9.5		2.8042
72	47183.4	7.5		1.00091
73	47185.9	8.5		2.50888
74	47188.4	5,5/6,5	The probable peak of FES 23147 is interfered by a strong single-laser resonance	2.54291
75	47188.9	9.5		0.497641
76	47190.1	7.5	The probable peak of FES 23147 is interfered by a strong single-laser resonance	1.17874
77	47192.4	8,5(?)	The probable peak of FES 23043 was identified as a single-laser resonance	2.28328
78	47193.9	6.5		1.55082
79	47195	9.5		1.02518
80	47195.7	7,5/8,5	The probable peak of FES 23043 is interfered by a strong single-laser resonance	0.724931
81	47197	7,5/8,5	The probable peak of FES 23043 is interfered by a strong single-laser resonance	1.29287
82	47198.2	6.5		1.24019
83	47198.6	9.5		0.342563
84	47201.2	7.5		2.62274
85	47202.6	6.5		1.45232
86	47204.2	7.5		1.56258
87	47206.4	9.5		2.1685
88	47207.3	7.5		0.929938
89	47208.7	8.5		1.4519
90	47209.4	6.5		0.68285
91	47211.3	8.5		1.89302
92	47211.6	5.5		0.286352
93	47213.6	8,5(?)	The probable peak on FES 23107 is interfered by a strong single-laser resonance	1.98087
94	47215.4	9.5		1.77091
95	47215.9	6.5		0.547397
96	47217.9	6,5(?)	The probable peak of FES 23043 is interfered by a single-laser resonance, but it is too high for it	2.03207
97	47219.5	9.5		1.53677
98	47220.1	6.5		0.618907
99	47222.4	6,5/7,5/8,5	See nothing on FES 23107 & FES 23043	2.26999
100	47223	9.5		0.601285
101	47223.8	6.5		0.788457
102	47225.1	5.5		1.32818
103	47225.6	8.5		0.538818
104	47226.2	7.5		0.546847
105	47227.2	6.5		1.06092
106	47228.3	9.5		1.06263
107	47228.7	6.5		0.435417
108	47229.8	7.5		1.05567
109	47230.8	7.5		1.066
110	47232.5	6.5		1.6707
111	47233.6	6.5		1.09909
112	47236.4	5.5		2.7547
113	47239.1	5.5		2.70382
114	47240.6	5.5		1.51504
115	47243.1	5.5		2.5371
116	47245.7	6,5(?)	Peaks of FES 23147 & FES 23043 are very low, and the probable peak of FES 23107 was identified as a single-laser resonance	2.52883
117	47248.5	6,5/7,5	The peak of FES 23107 is very low	2.86799
118	47249.5	6,5/7,5	The peak of FES 23107 is very low	0.97468
119	47250.8	8,5(?)	The probable peak of FES 23107 was identified as a single-laser resonance; there is no peak of FES 23043 here.	1.34748
120	47252.3	8,5(?)	The peak of FES 23107 is very low	1.4439
121	47255	5,5(?)	The probable peak of FES 23147 was identified as a single-laser resonance	2.67426
122	47257.2	5,5(?)	There is no peak of FES 23147	2.22289
123	47257.2	9,5(?)	There is no peak of FES 23147	0
124	47257.9	7,5(?)	Peaks of FES 23107 & FES 23043 are very low	0.716495
125	47262.2	8,5(?)	The peak of FES 23107 is very low	4.27904
126	47263.3	6.5		1.10255
127	47273.9	7.5		10.641
128	47284	3,5/4,5/5,5/6,5/7,5	[2]	10.0729
129	47286.3	5,5(?)	The probable peak of FES 23147 was identified as a single-laser resonance	2.30179
130	47295	IP	The position of Tb I ionization potential [1]
131	47301.5	5.5		6.49863
132	47312.4	9.5	The probable peak of FES 23107 is interfered by a single-laser resonance, but the signal is too high for it	10.9409
133	47313.4	8.5	The peak of FES 23107 is very low	0.959037
134	47315	5.5		1.6489
135	47316.8	9.5		1.71182
136	47317.7	5.5		0.946199
137	47322.2	6.5		4.48264
138	47324.7	5.5		2.49438
139	47326.7	5.5		2.05834
140	47330.1	5.5		3.35196
141	47337.3	7.5		7.24555
142	47344.3	7.5		6.91498
143	47349	5.5		4.70263
144	47353.2	8.5	The probable peak of FES 23147 is interfered by a single-laser resonance, but the signal is too high for it	4.25608
145	47362.3	6.5		9.07467
146	47366.3	5,5(?)	The probable peak of FES 23107 was identified as a single-laser resonance, but there is no peak of FES 23147	3.96947
147	47366.9	5.5		0.60102
148	47372.7	6.5		5.8771
149	47379	9,5(?)	There is no peak of FES 23147	6.2742
150	47379	5,5(?)	There is no peak of FES 23147	0.00757922
151	47381	7.5		2.01519
152	47384.8	7.5		3.81315
153	47387.1	9.5		2.22138
154	47388.9	6.5	Very broad peaks of FES 23147 & FES 23043	1.84174
155	47399.6	6.5		10.6987
156	47400.7	5.5		1.08775
157	47401.8	5.5		1.10342
158	47403.2	6,5/7,5	The probable peak of FES 23107 is low	1.36677
159	47407.6	6.5		4.45006
160	47410.6	5.5		2.96049
161	47426.8	7.5		16.1993
162	47429	7.5		2.17759
163	47433.8	7.5		4.83943
164	47437.2	6.5		3.37444
165	47440.5	7,5(?)	The probable peak of FES 23107 is interfered by a single-laser resonance, but the signal is too high for it	3.30071
166	47442	6.5		1.4891
167	47443	5.5		1.06828
168	47445.5	7.5		2.51882
169	47447.8	6,5/7,5/8,5	See nothing on FES 23107 & FES 23043	2.28038
170	47449.1	9.5		1.27753
171	47449.6	5.5		0.466399
172	47453.9	5.5		4.37396
173	47460.9	8.5		6.92368
174	47462.8	5.5		1.9115
175	47468.2	5.5		5.45186
176	47475.6	9.5	The probable peak of FES 23107 is very low	7.36568
177	47477.7	5.5		2.1524
178	47491.3	5.5	The probable peak of FES 23043 is very low	13.5398
179	47494.1	9.5		2.80394
180	47495.6	6.5		1.48365
181	47502.9	6.5		7.36359
182	47507.2	5.5		4.2187
183	47508.4	6,5/7,5/8,5	See nothing on FES 23107 & FES 23043	1.24922
184	47515.4	5.5	The probable peak of FES 23043 is very low	7.02418
185	47517	5.5	The probable peak of FES 23043 is very low	1.59486
186	47518.1	6.5		1.0779
187	47525.1	8.5		6.99587
188	47529.3	5.5		4.21053
189	47534.2	6,5(?)	The probable peak of FES 23107 was identified as a single-laser resonance	4.86349
190	47540.5	5.5		6.37075
191	47542.1	6,5/7,5/8,5	See nothing on FES 23107 & FES 23043	1.5425
192	47549.5	6.5		7.44052
193	47556.7	9.5		7.17922
194	47559	5.5		2.28584
195	47562.8	6.5		3.76894
196	47566.1	7.5		3.30099
197	47567.8	9.5		1.72724
198	47569	9.5		1.19824
199	47569.6	5.5		0.626354
200	47573.7	8.5		4.08569
201	47577.3	5.5		3.59977
202	47578.5	5.5		1.21472
203	47581.4	5.5	There is no peak of FES 23147	2.90984
204	47581.6	9.5	There is no peak of FES 23147	0.136786
205	47583.7	5.5		2.14509
206	47586.8	5,5(?)	There is no peak of FES 23147	3.1057
207	47587.2	9,5(?)	There is no peak of FES 23147	0.391566
208	47587.6	5,5(?)	There is no peak of FES 23147	0.420974
209	47589.1	6.5		1.484
210	47591.2	6.5		2.11019
211	47593.6	6.5		2.36775
212	47596.4	6.5		2.78705
213	47600.5	6.5		4.15345
214	47601.3	8.5		0.821713
215	47602.4	9.5		1.03609
216	47603.6	5.5		1.25747
217	47605.8	6.5		2.12565
218	47608.1	5.5		2.34441
219	47609.2	6,5/7,5/8,5	See nothing on FES 23107 & FES 23043	1.06198
220	47613.5	6,5/7,5/8,5	See nothing on FES 23107 & FES 23043	4.28826
221	47616.7	6.5		3.24837
222	47618.3	5.5		1.55709
223	47621.4	5.5		3.15136
224	47625.6	5,5(?)	There is no peak of FES 23147	4.1862
225	47625.6	9,5(?)	There is no peak of FES 23147	0
226	47627.9	5.5		2.28946
227	47633.2	5.5		5.3064
228	47639.3	6.5		6.08754
229	47647.6	5,5(?)	The peak of FES 23043 could belong to AI on 47648,17 cm-1	8.33636
230	47648	8,5(?)		0.397673
231	47650.8	9.5		2.75155
232	47655.6	6,5(?)	The probable peak of FES 23043 is interfered by a strong single-laser resonance	4.80357
233	47659.3	8.5		3.72177
234	47662.9	9.5		3.60753
235	47671.8	9.5		8.88618
236	47673.3	5.5		1.52309
237	47676.3	7,5(?)	The probable peak of FES 23043 is interfered by a single-laser resonance	2.93867
238	47681.1	8.5		4.85238
239	47682.3	9.5		1.23177
240	47686	9,5(?)	There is no peak of FES 23147; the probable peak of FES 23107 was identified as a single-laser resonance	3.64888
241	47686.2	5,5(?)	There is no peak of FES 23147; the probable peak of FES 23107 was identified as a single-laser resonance	0.175294
242	47687.8	7.5		1.62998
243	47692.6	7.5		4.85629
244	47693.6	9.5		0.955524
245	47696.7	5.5		3.10155
246	47700.4	6.5		3.69705
247	47709.4	7.5		8.95258
248	47714	5.5		4.62323
249	47716.4	6,5/7,5/8,5	See nothing on FES 23107 & FES 23043	2.41614
250	47721.1	6,5(?)	The probable peak of FES 23107 was identified as a single-laser resonance	4.74495
251	47722.6	8.5		1.49879
252	47724.9	6.5		2.30922
253	47730.1	5.5		5.11322
254	47735.6	5.5		5.5114
255	47743.1	6.5	The probable peak of FES 23043 is very low	7.56487
256	47744.6	6.5		1.47687
257	47748.7	8.5		4.04241
258	47751.1	5.5		2.41789
259	47753.5	9.5		2.45627
260	47760.2	7,5(?)	Probable peaks of FES 23147 & FES 23043 were identified as single-laser resonances	6.67896
261	47761.9	7.5		1.73805
262	47762.9	5.5	There is a deep on FES 23107 spectrum.	1.00249
263	47763.6	9.5		0.626626
264	47764.7	6,5(?)	The spectrum of FES 23043 is damaged here.	1.08675
265	47765.2	9.5		0.557065
266	47766.8	6.5		1.58802
267	47768.9	6.5		2.09797
268	47773.3	7.5		4.40008
269	47774.3	6.5		0.956975
270	47776.4	5.5		2.16971
271	47777.9	6.5		1.4179
272	47781.9	6,5(?)	There is a negligible increase on FES 23107 spectrum.	4.00346
273	47784.6	9.5		2.77073
274	47791.1	6.5		6.47525
275	47799.3	9.5		8.24965
276	47800.6	7.5	Peaks of all FES are quite low.	1.23524
277	47801.8	6.5		1.24839
278	47803.5	5.5		1.65069
279	47808.7	5,5(?)	There is a peak of FES 23147 very close, but it was identified as a strong single-laser resonance.	5.2325
280	47810.7	6.5		1.99525
281	47813.2	6.5		2.49118
282	47822.6	9.5	The peak of FES 23107 is very low	9.4468
283	47824	6.5		1.38885
284	47826.6	7.5		2.53899
285	47831.6	8.5		4.98875
286	47836.1	6.5		4.57413
287	47838.8	5,5/6,5	The spectrum of FES 23147 is damaged here.	2.67165
288	47843.3	5.5		4.47068
289	47843.8	8.5		0.513833
290	47845.5	6,5(?)	The peak of FES 23043 is very low. There is no peak of FES 23107.	1.67878
291	47847.8	5.5		2.31477
292	47851.4	6.5		3.64576
293	47853.1	7.5		1.69088
294	47862.7	6.5		9.59911
295	47864	5,5(?)	The probable peak of FES 23147 was identified as a single-laser resonance	1.29756
296	47864	9,5(?)	The probable peak of FES 23147 was identified as a single-laser resonance	0
297	47871.1	5.5		7.06825
298	47874.1	5.5		2.96778
299	47875.1	9.5		1.03473
300	47888.2	9,5(?)	The peak of FES 23107 is interfered by a single-laser resonance, but it is too high for it; moreover, it is quite close to other peaks of FES 23147 & FES 23043	13.1285
301	47889	6,5(?)	Both peaks of FES 23147 & FES 23043 are interfered by single-laser resonances; moreover, there is a peak of FES 23107, which is quite close and also interfered by a single-laser resonance.	0.792054
302	47890	5.5		1.01756
303	47890.7	5.5		0.62892
304	47891.1	8.5		0.414133
305	47891.6	5.5		0.564067
306	47892.9	6.5		1.30361
307	47894.5	9.5		1.53256
308	47897.7	6,5(?)	The probable peak of FES 23107 was identified as a single-laser resonance	3.21702
309	47898.9	6,5/7,5	The probable peak on FES 23107 is very low	1.20929
310	47904.5	9.5		5.55251
311	47904.9	5.5		0.445034
312	47910.9	6.5		6.00166
313	47912.2	7.5		1.25983
314	47914.2	6,5/7,5/8,5	See nothing on FES 23107 & FES 23043	2.08691
315	47915.8	5.5		1.56848
316	47916.2	8.5		0.414833
317	47917.2	5,5(?)		0.977167
318	47920	6,5(?)		2.80744
319	47921.4	6,5(?)		1.37478
320	47931.6	9.5		10.1953
321	47935.1	9.5		3.4946
322	47935.7	5.5		0.643474
323	47940.1	6.5		4.39382
324	47941.7	7.5		1.54155
325	47942.7	5.5		1.00983
326	47943.6	6.5		0.89781
327	47944.6	8.5		1.05462
328	47945.6	6.5		0.935587
329	47948.8	6.5	The peak of FES 23043 is on a shoulder of another broad peak.	3.24463
330	47960	5.5		11.1825
331	47961.4	8.5		1.44824
332	47963.9	5.5		2.45502
333	47967	9.5		3.06495
334	47969.3	6.5	The probable peak of FES 23043 is interfered by a single-laser resonance, but it is too high for it	2.33745
335	47970.7	9.5		1.42377
336	47975.1	5.5		4.41123
337	47977.4	8.5		2.30741
338	47978.9	7.5		1.4861
339	47980	5.5		1.03382
340	47982.1	6.5		2.18822
341	47984.5	5,5(?)	The probable peak of FES 23147 was identified as a single-laser resonance	2.32959
342	47989	9,5(?)	There is no peak of FES 23147	4.55958
343	47989.3	5,5(?)	There is no peak of FES 23147	0.280894
344	47993	6,5(?)	The peak of FES 23147 is interfered by a single-laser resonance, but it is too low for it; there is a very low increase in the signal of FES 23107.	3.6898
345	47995	6.5		1.99235
346	47996.1	5.5		1.15071
347	47997.1	6.5		0.93451
348	48007.1	8.5		9.9898
349	48011.8	8.5		4.7445
350	48012.9	9,5(?)	Perhaps, the same AI as on 48014,04 ?	1.06935
351	48014	6,5/7,5/8,5	There are peaks of FES 23107 & FES 23043 around, but they are a bit far away.	1.07007
352	48014.6	5,5(?)	Perhaps, the same AI as on 48014,04 ?	0.65216
353	48016.7	6.5		2.07739
354	48019	6.5		2.27802
355	48024.5	6.5	The peak of FES 23043 is low.	5.5895
356	48027.9	7.5		3.31578
357	48029.9	9.5		2.00594
358	48034.6	5.5		4.72015
359	48041.5	8.5		6.95669
360	48042.5	5.5		0.915847
361	48046	5.5		3.57432
362	48046.7	5.5		0.61858
363	48048.1	7.5		1.46268
364	48053.2	5.5		5.0472
365	48054.5	7,5(?)	The peak of FES 23043 is interfered by a single-laser resonance, but it is too high for it.	1.30198
366	48058.5	5.5		4.063
367	48060.4	8.5		1.89686
368	48065.2	6.5		4.77615
369	48066	8.5		0.815273
370	48067.8	7.5		1.74449
371	48070.3	5.5		2.53537
372	48076	6,5(?)	The peak of FES 23147 is interfered by a single-laser resonance, but it is too high for it.	5.6728
373	48077.6	7.5		1.67317
374	48079.3	5.5		1.66741
375	48082.1	9.5		2.76593
376	48087.5	8.5		5.43099
377	48088.6	6,5(?)	The probable peak of FES 23043 was identified as a single-laser resonance	1.13814
378	48089.8	5.5		1.10691
379	48090.7	5.5		0.99178
380	48093.2	6.5		2.46104
381	48096.8	6.5		3.57077
382	48098.1	6.5		1.3552
383	48101.3	7.5		3.15099
384	48103.1	7.5		1.78289
385	48105.4	5.5		2.33386
386	48106.1	8.5		0.736183
387	48107.7	7.5		1.59978
388	48109.1	5.5		1.34344
389	48115.8	7.5		6.69018
390	48117.3	7.5		1.57559
391	48120.7	5.5		3.35491
392	48122.5	8.5		1.80472
393	48123.7	6.5		1.19261
394	48125.3	5.5		1.56479
395	48129.9	6.5		4.59796
396	48130.9	7.5		1.07977
397	48136.6	8.5		5.70915
398	48137.4	5.5		0.709397
399	48138.4	8.5		1.01427
400	48139.6	5.5		1.23121
401	48141.2	6.5		1.57411
402	48144.8	5.5		3.62951
403	48145.3	9.5		0.483106
404	48146.6	5.5		1.28479
405	48146.8	8.5		0.253553
406	48147.6	9.5		0.783573
407	48149.4	5.5		1.79735
408	48151.4	9.5		1.99351
409	48152.5	7.5		1.0824
410	48153.3	6.5		0.859118
411	48155.6	7.5		2.23393
412	48157.3	7.5		1.75294
413	48159.1	9.5		1.72332
414	48162.3	8.5		3.21354
415	48163.3	5.5		1.03352
416	48164	6,5/7,5/8,5	See nothing on FES 23107 & FES 23043	0.69596
417	48164.6	5.5		0.61244
418	48165.6	5.5		0.95002
419	48168.6	5.5		3.0217
420	48169.4	9.5		0.798466
421	48172.1	8.5		2.73854
422	48172.5	6.5		0.380957
423	48173.2	8.5		0.708213
424	48174.1	7.5		0.940629
425	48175.1	6.5		0.902368
426	48176.9	6.5		1.8534
427	48177.4	8.5		0.514653
428	48178.2	5,5(?)	There is no peak of FES 23147	0.804157
429	48178.5	9,5(?)	There is no peak of FES 23147	0.288886
430	48180.7	8.5		2.14297
431	48182.6	6,5/7,5/8,5	See nothing on FES 23107 & FES 23043	1.99297
432	48183.8	7.5		1.13293
433	48187.9	7.5		4.14667
434	48190.2	8.5		2.2602
435	48191.8	8.5		1.56237
436	48192.3	5.5		0.544347
437	48194.8	5.5		2.47212
438	48196.6	8.5		1.81372
439	48198.3	6.5		1.74115
440	48199.8	7.5		1.43793
441	48201.1	5.5		1.37372
442	48202.7	8.5		1.54806
443	48206.4	7,5(?)	The probable peak of FES 23147 was identified as a single-laser resonance	3.74907
444	48207.9	8.5		1.43909
445	48208.9	5.5		1.07086
446	48209.5	9.5		0.574806
447	48212.2	6.5		2.71318
448	48214.2	5.5		1.98417
449	48215.2	8.5		1.03223
450	48216.5	5.5		1.22155
451	48217.2	8.5		0.764513
452	48217.9	5.5		0.649787
453	48219.5	5,5(?)	There is no peak of FES 23147	1.6023
454	48219.5	9,5(?)	There is no peak of FES 23147	0.0565458
455	48221.7	7.5		2.20404
456	48223.5	6,5(?)	The peak of FES 23147 is interfered by a single-laser resonance, but it is too high for it.	1.75942
457	48224.5	9,5(?)	There is no peak of FES 23147	1.00173
458	48224.7	5,5(?)	There is no peak of FES 23147	0.145494
459	48226	8.5		1.32626
460	48228.3	5.5		2.30332
461	48230.3	8.5		1.98037
462	48230.7	5.5		0.448527
463	48231.6	9,5(?)	There is no peak of FES 23147	0.928946
464	48232.2	5,5(?)	There is no peak of FES 23147	0.552894
465	48234.1	8.5		1.90842
466	48235.5	5.5		1.38108
467	48237.9	8.5		2.4651
468	48238.7	5.5		0.794057
469	48239.4	9.5		0.630306
470	48241.7	7.5		2.28332
471	48243.7	6.5		2.07142
472	48244.9	7.5		1.20994
473	48245.8	9.5		0.853177
474	48248	7.5		2.22182
475	48248.6	9.5		0.602104
476	48250.7	7.5		2.0871
477	48251.2	5.5		0.529811
478	48251.6	9.5		0.324606
479	48253.7	8.5		2.19325
480	48254.5	9.5		0.794513
481	48256.4	7.5		1.81011
482	48257.2	8.5		0.861318
483	48258.6	8.5		1.41988
484	48259.4	7,5/8,5/9,5	Spectra of FES 23147 & FES 23043 are not well resolved.	0.754933
485	48261	7,5/8,5/9,5	Spectra of FES 23147 & FES 23043 are not well resolved.	1.62716
486	48261.5	7,5/8,5/9,5	Spectra of FES 23147 & FES 23043 are not well resolved.	0.53456
487	48262.8	5,5/6,5/7,5	Spectra of FES 23147 & FES 23107 are not well resolved.	1.28283
488	48262.9	7,5/8,5/9,5	Spectra of FES 23147 & FES 23043 are not well resolved.	0.0599058
489	48263.6	7,5/8,5/9,5	Spectra of FES 23147 & FES 23043 are not well resolved.	0.7388
490	48264.7	5,5/6,5/7,5	Spectra of FES 23147 & FES 23107 are not well resolved.	1.06497
491	48265.1	7,5/8,5/9,5	Spectra of FES 23147 & FES 23043 are not well resolved.	0.439426
492	48267	7,5/8,5/9,5	Spectra of FES 23147 & FES 23043 are not well resolved.	1.87876
493	48268.4	5,5/6,5/7,5	Spectra of FES 23147 & FES 23107 are not well resolved.	1.41379
494	48268.9	7,5/8,5/9,5	Spectra of FES 23147 & FES 23043 are not well resolved.	0.448086
495	48270	5,5/6,5/7,5	Spectra of FES 23147 & FES 23107 are not well resolved.	1.10691
496	48270.5	7,5/8,5/9,5	Spectra of FES 23147 & FES 23043 are not well resolved.	0.518786
497	48272.2	7,5/8,5/9,5	Spectra of FES 23147 & FES 23043 are not well resolved.	1.73214
498	48273.6	7,5/8,5/9,5	Spectra of FES 23147 & FES 23043 are not well resolved.	1.40842
499	48275.2	7,5/8,5/9,5	Spectra of FES 23147 & FES 23043 are not well resolved.	1.55254
500	48276.5	7,5/8,5	Spectra of FES 23147 & FES 23043 are not well resolved.	1.25587
501	48278.3	7,5/8,5/9,5	Spectra of FES 23147 & FES 23043 are not well resolved.	1.82811
502	48297.9	5.5		19.5854
503	48300	7.5		2.10367
504	48303.5	6.5		3.50517
505	48308.9	5.5		5.44286
506	48315.2	6.5		6.29802
507	48319.6	5.5		4.38824
508	48324.6	6.5		5.00281
509	48334.3	6.5		9.72513
510	48338.7	5.5		4.36536
511	48342.2	7.5		3.5106
512	48344.8	6,5/7,5/8,5	The peak of FES 23147 is broad. See nothing on FES 23107 & FES 23043	2.59126
513	48349.1	5.5		4.30002
514	48359.4	6.5		10.2815
515	48361.9	5.5		2.55409
516	48395.9	8.5		33.9212
517	48398.3	8.5		2.40157
518	48404.1	6.5		5.87797
519	48410.5	7.5		6.32448
520	48411	3,5/4,5/5,5/6,5/7,5	[2]	0.542013
521	48412.1	5.5		1.11447
522	48414.1	6,5/7,5/8,5	See nothing on FES 23107 & FES 23043	2.03056
523	48420.7	6,5/7,5/8,5	See nothing on FES 23107 & FES 23043	6.5589
524	48422.2	5.5		1.54552
525	48423.7	8.5		1.41148
526	48429.4	5.5		5.74406
527	48430.4	9.5		0.993806
528	48434.4	5.5		3.97465
529	48438.9	6.5		4.56891
530	48440.9	8.5		1.95508
531	48443.7	7,5/8,5/9,5	The spectrum of FES 23043 is damaged here. The probable peak of FES 23147 was identified as a single-laser resonance.	2.81339
532	48447.1	6,5/7,5/8,5	The spectrum of FES 23043 is damaged here. The probable peak of FES 23107 is very low.	3.42766
533	48451.8	6,5/7,5/8,5	The spectrum of FES 23043 is damaged here. The probable peak of FES 23107 is very low.	4.68128
534	48465.8	5.5		13.9862
535	48471.8	9.5		5.98951
536	48474.8	9.5		3.01268
537	48478.3	6.5		3.45073
538	48486.7	9.5		8.39201
539	48489.7	5.5		3.03215
540	48494.6	6.5		4.91412
541	48495	3,5/4,5/5,5/6,5/7,5	[2]	0.402815
542	48496.3	5.5		1.30153
543	48499.8	9.5		3.49653
544	48506.2	8.5	The probable peak of FES 23107 is low and was identified as a single-laser resonance.	6.35649
545	48508.1	5.5		1.98071
546	48510.4	9.5		2.24349
547	48514.6	5.5		4.17951
548	48517.5	5.5		2.89454
549	48519.9	9.5		2.44991
550	48522.5	9.5		2.6024
551	48526.2	5.5		3.73647
552	48527.8	8,5(?)	The spectrum of FES 23107 is damaged here.	1.55766
553	48529.4	8,5(?)	The spectrum of FES 23107 is damaged here.	1.65034
554	48531.4	5.5		1.92424
555	48534.9	6,5/7,5	The spectrum of FES 23107 is damaged here.	3.49243
556	48550.2	6.5		15.2977
557	48558.1	6,5/7,5/8,5	See nothing on FES 23107 & FES 23043	7.89241
558	48559.5	9.5		1.49165
559	48566.7	5.5		7.16965
560	48568	7,5(?)	The spectrum of FES 23147 is damaged here.	1.26534
561	48569	3,5/4,5/5,5/6,5/7,5	[2]	1.01705
562	48577.1	9.5		8.09975
563	48581.8	6.5		4.68189
564	48590.1	7,5/8,5/9,5	No peak of FES 23043. The probable peak of FES 23147 is a bit far away.	8.31769
565	48591.4	6,5/7,5/8,5	No peak of FES 23043. The probable peak of FES 23107 is a bit far away.	1.25491
566	48598.3	6.5		6.98327
567	48600	3,5/4,5/5,5/6,5/7,5	[2]	1.66248
568	48600.1	5.5		0.081005
569	48603.3	5.5		3.1697
570	48609.7	5.5		6.46872
571	48612.5	5.5		2.80032
572	48614.2	6.5		1.63128
573	48616	3,5/4,5/5,5/6,5/7,5	[2]	1.84897
574	48620.4	8.5		4.37519
575	48631.9	6,5/7,5/8,5	The peak of FES 23147 is broad. See nothing on other spectra.	11.4962
576	48636.4	5.5		4.52562
577	48640	3,5/4,5/5,5/6,5/7,5	[2]	3.60297
578	48641.2	5.5		1.21887
579	48646	3,5/4,5/5,5/6,5/7,5	[2]	4.78113
580	48646.1	6.5		0.0880952
581	48648	3,5/4,5/5,5/6,5/7,5	[2]	1.9119
582	48652.8	5.5		4.78137
583	48663.3	8.5		10.5653
584	48672.3	5.5		8.95086
585	48672.9	8.5		0.64495
586	48682.3	6.5		9.37193
587	48697.4	5.5	The peak of FES 23043 is low.	15.0562
588	48707.8	5.5		10.3819
589	48744	6,5(?)	The probable peak of FES 23107 is very low and interfered by a single-laser resonance; there is no spectrum for FES 23043	36.2093
590	48768.7	7,5/8,5	No spectrum for FES 23043	24.7327
591	48770.8	5,5/6,5	No spectrum for FES 23043	2.08134
592	48775.7	7,5/8,5	No spectrum for FES 23043	4.96561
593	48777.1	9.5		1.40295
594	48780.1	7,5/8,5	No spectrum for FES 23043	3.00208
595	48799	6,5/7,5/8,5	Only FES 23147 spectrum is available	18.8167
596	48802.4	6,5/7,5/8,5	Only FES 23147 spectrum is available	3.40472
597	48808.2	6,5/7,5/8,5	Only FES 23147 spectrum is available	5.8177
598	48816.9	6,5/7,5/8,5	Only FES 23147 spectrum is available	8.73604
599	51106.8	5,5/6,5/7,5	A probable single-laser resonance AI	2289.86
