# Supplementary material for: Terbium Medical Radioisotope Production: Laser Resonance Ionization Scheme Development
Source: Front Med (Lausanne). 2021 Oct 12;8:727557. doi: 10.3389/fmed.2021.727557 (PMC8546115; doi:10.3389/fmed.2021.727557)
Supplement: Supplementary file 4 [file Table_4.XLSX]

## Sheet: Dips and Peaks
Here the list of observed «dip» and «peak» resonances is given, obtained with a system of two lasers: one was fixed on the most intensive single colour resonance (24614), the working energy of another one was tuned downwards to a lower energy region below the resonance (24614), trying to find out possible even auto-ionizing states of Tb atoms with the resonance (24614) as a first excitation step.…
					Assignment (according to NIST database):
#	Fundamental, cm-1	SHG, cm-1	Where to see	Intensity, cps	E lower, cm-1	E upper, cm-1	J lower	J upper	Comments
1	11070.2	22140.3	Dip	-848.485	?	?	?	?	Undefined resonance
2	11091.2	22182.4	Dip	-1101.01	462.08	22644.5	7.5	6.5
3	11099.6	22199.2	Peak	900	?	?	?	?	Undefined resonance
4	11115.2	22230.5	Peak	1000	?	?	?	?	Undefined resonance
5	11131.8	22263.6	Peak	1808.08	25076.3	47339.7	7.5	?	Assumingly. the resonance corresponds to an even AI state around 47339.74 cm-1
6	11132.9	22265.8	Dip	-1525.25	462.08	22727.9	7.5	6.5
7	11137.3	22274.5	Dip	-1695.63	462.08	22736.8	7.5	8.5
8	11146.6	22293.1	Dip	-1500	?	?	?	?	Undefined resonance
9	11156.5	22312.9	Peak	1313.13	25076.3	47389.1	7.5	?	Assumingly. the resonance corresponds to an even AI state around 47389.12 cm-1
10	11160.4	22320.8	Peak	868.687	509.845	22830.5	5.5	5.5
11	11188.3	22376.6	Dip	-1600	462.08	22838.8	7.5	7.5	Listed in NIST Atomic Spectra Database Lines Data
12	11215.3	22430.6	Peak	1404.04	?	?	?	?	Undefined resonance
13	11276.6	22553.2	Peak	3333.94	285.5	22838.8	6.5	7.5	Listed in NIST Atomic Spectra Database Lines Data
14	11281.1	22562.3	Dip	-2238.28	?	?	?	?	Undefined resonance
15	11281.8	22563.7	Dip	-2263.43	?	?	?	?	Undefined resonance
16	11301.1	22602.1	Peak	1148.48	2771.68	25373.8	6.5	6.5	Assumingly. the resonance corresponds to a two-step single-laser resonance ionization process to an odd AI state around 47975.98 cm-1; listed in NIST Atomic Spectra Database Lines Data
17	11327.3	22654.5	Dip	-1954.04	?	?	?	?	Undefined resonance
18	11375.9	22751.7	Dip	-1767.68	462.08	23213.9	7.5	7.5
19	11393	22786	Dip	-1769.7	462.08	23248.2	7.5	6.5
20	11406.1	22812.1	Peak	1000	2310.09	25122.3	5.5	6.5	Listed in NIST Atomic Spectra Database Lines Data
21	11433.1	22866.1	Peak	3629.6	2771.68	25637.9	6.5	5.5	Listed in NIST Atomic Spectra Database Lines Data
22	11457.6	22915.2	Dip	-1555.56	?	?	?	?	Undefined resonance
23	11501.3	23002.7	Dip	-1800	462.08	23464.8	7.5	7.5
24	11533.9	23067.8	Peak	1973.3	1371.05	24438.7	4.5	5.5
25	11556.2	23112.3	Peak	1882.83	0	23112.3	7.5	7.5
26	11557.8	23115.6	Peak	1333.33	?	?	?	?	Undefined resonance
27	11605.2	23210.4	Peak	4095.25	509.845	23720.3	5.5	6.5	Listed in NIST Atomic Spectra Database Lines Data
28	11629.2	23258.3	Dip	-4161.62	462.08	23720.3	7.5	6.5	Listed in NIST Atomic Spectra Database Lines Data
29	11632.4	23264.9	Dip	-1565.66	?	?	?	?	Undefined resonance
30	11651.6	23303.2	Peak	1600	?	?	?	?	Undefined resonance
31	11665.3	23330.7	Peak	1000	1371.05	24701.6	4.5	5.5	Assumingly. the resonance corresponds to a two-step single-laser resonance ionization process to an even AI state around 48032.30 cm-1
32	11667.7	23335.3	Dip	-1300	462.08	23797.2	7.5	8.5
33	11713.8	23427.6	Dip	-2138.79	462.08	23889.8	7.5	7.5
34	11717.4	23434.9	Peak	1939.39	285.5	23720.3	6.5	6.5
35	11734.2	23468.4	Dip	-1474.75	?	?	?	?	Undefined resonance
36	11747	23494	Peak	1300.97	509.845	24003.7	5.5	6.5	Listed in NIST Atomic Spectra Database Lines Data
37	11770.8	23541.5	Dip	-2900.4	462.08	24003.7	7.5	6.5
38	11811.8	23623.5	Dip	-2050.51	462.08	24085.6	7.5	7.5	Listed in NIST Atomic Spectra Database Lines Data
39	11813.2	23626.5	Dip	-2056.06	462.08	24088.5	7.5	6.5
40	11823.6	23647.2	Dip	-1454.55	?	?	?	?	Undefined resonance
41	11847.2	23694.5	Peak	1000	1371.05	25065.8	4.5	4.5	Listed in NIST Atomic Spectra Database Lines Data
42	11859.1	23718.1	Peak	1900	285.5	24003.7	6.5	6.5	Assumingly. the resonance corresponds to a two-step single-laser resonance ionization process to an even AI state around 47721.85 cm-1; listed in NIST Atomic Spectra Database Lines Data
43	11863.3	23726.5	Dip	-1747.47	462.08	24188.6	7.5	8.5	Listed in NIST Atomic Spectra Database Lines Data
44	11882.2	23764.4	Peak	1535.35	?	?	?	?	Undefined resonance
45	11890.6	23781.2	Dip	-1171.72	462.08	24243.4	7.5	6.5	Listed in NIST Atomic Spectra Database Lines Data
46	11931.8	23863.6	Dip	-2850.4	462.08	24325.7	7.5	7.5
47	11993.1	23986.1	Peak	2061.01	?	?	?	?	Undefined resonance
48	12020	24040	Peak	2700	285.5	24325.7	6.5	7.5	Listed in NIST Atomic Spectra Database Lines Data
49	12053.7	24107.4	Peak	900	285.5	24392.8	6.5	5.5
50	12069.3	24138.7	Peak	2096.47	1371.05	25509.7	4.5	4.5
51	12076.6	24153.1	Peak	1860	285.5	24438.7	6.5	5.5
52	12087.4	24174.9	Dip	-4842.92	462.08	24636.9	7.5	6.5
53	12128.7	24257.5	Peak	600	?	?	?	?	Undefined resonance
54	12129.6	24259.1	Peak	1200	509.845	24769.1	5.5	6.5
55	12153.5	24306.9	Dip	-1686.87	462.08	24769.1	7.5	6.5
56	12161.6	24323.1	Peak	1000	?	?	?	?	Corresponds to an undefined single laser resonance
57	12215	24429.9	Dip	-1212.12	462.08	24892	7.5	8.5	Listed in NIST Atomic Spectra Database Lines Data
58	12241.8	24483.6	Peak	1400	285.5	24769.1	6.5	6.5
59	12247.8	24495.6	Dip	-929.293	?	?	?	?	Corresponds to an undefined single laser resonance; listed in NIST Atomic Spectra Database Lines Data
60	12269.6	24539.2	Peak	1200	285.5	24824.9	6.5	6.5
61	12306.3	24612.6	Peak	2229.52	509.845	25122.3	5.5	6.5	Assumingly. the resonance corresponds to a two-step single-laser resonance ionization process to an even AI state around 49375.03 cm-1
