# Supplementary material for: Terbium Medical Radioisotope Production: Laser Resonance Ionization Scheme Development
Source: Front Med (Lausanne). 2021 Oct 12;8:727557. doi: 10.3389/fmed.2021.727557 (PMC8546115; doi:10.3389/fmed.2021.727557)
Supplement: Supplementary file 5 [file Table_5.XLSX]

## Sheet: The list of even AIS of Tb atom
Here the list of possible even highly-excited and auto-ionizing states, observed in this work, is given in comparison with the majority of AIS, taken from previous studies [3], [4], [5]. This is not the full spectrum; only clearly observable peaks from other works are presented. The uncertainty of AIS position from this work can be estimated at 0.28 cm-1. The uncertainty of AIS position from [3] …
						FES transition (according to NIST database):
#	Total energy, cm-1	J	Comments	Delta	Reference	E lower, cm-1	E upper, cm-1	J lower	J upper	Ionization step energy, cm-1
1	45392	6,5/7,5/8,5	Probably a two-step single-laser excitation to a Rydberg state: high intensity signal		This work; see suppl.file #3	285.5	22838.8	6.5	7.5	22553.2
2	46224.7	6,5/7,5/8,5	Probably a two-step single-laser excitation to a Rydberg state: high intensity signal	832.678	This work; see suppl.file #3	0	23112.3	7.5	7.5	23112.3
3	46930.8	5,5/6,5/7,5	Probably a two-step single-laser excitation to a Rydberg state: high intensity signal	706.065	This work; see suppl.file #3	509.845	23720.3	5.5	6.5	23210.4
4	47084.6	7.5		153.822	[4], [5]
5	47088.2	7.5		3.61549	[4], [5]
6	47128.8	7.5		40.5647	[4], [5]
7	47133.1	7.5		4.37024	[4], [5]
8	47155.2	5,5/6,5/7,5	Probably a two-step single-laser excitation to a Rydberg state: close to a resonance observed in [4], [5]; J = 7,5	22.0975	This work; see suppl.file #3	285.5	23720.3	6.5	6.5	23434.9
9	47155.3	7.5		0.0708767	[4], [5]
10	47194	7.5		38.7143	[4], [5]
11	47201.4	7.5		7.41907	[4], [5]
12	47202.5	7.5		1.09303	[4], [5]
13	47205.7	7.5		3.20705	[4], [5]
14	47214.6	7.5		8.90799	[4], [5]
15	47216.6	7.5		1.95752	[4], [5]
16	47231.4	7.5		14.8439	[4], [5]
17	47232	7.5		0.54771	[4], [5]
18	47233.6	7.5		1.63542	[4], [5]
19	47238.4	7.5		4.77663	[4], [5]
20	47247.3	7.5		8.91913	[4], [5]
21	47248.7	7.5		1.35698	[4], [5]
22	47249.8	7.5		1.17036	[4], [5]
23	47275.5	7.5		25.6745	[4], [5]
24	47287.3	8,5/9,5		11.7894	[4], [5]
25	47295(5)				IP
26	47339.7	6,5/7,5/8,5	Close to an AI observed in [4], [5]; probably, J = 7,5	#VALUE!	This work; see suppl.file #3	462.08	25076.3	7.5	7.5	22263.6
27	47340	7.5		0.22682	[4], [5]
28	47363.2	7.5		23.2266	[4], [5]
29	47385.3	7.5		22.1029	[4], [5]
30	47389.1	6,5/7,5/8,5	Close to an AI observed in [4], [5]; probably, J = 7,5	3.82174	This work; see suppl.file #3	462.08	25076.3	7.5	7.5	22312.9
31	47389.3	7.5		0.18181	[4], [5]
32	47398.9	7.5		9.63058	[4], [5]
33	47419.1	8,5/9,5		20.1224	[4], [5]
34	47421.4	7.5		2.33914	[4], [5]
35	47447.5	8,5/9,5		26.1403	[4], [5]
36	47457.7	7.5		10.1765	[4], [5]
37	47460.1	8,5/9,5		2.4287	[4], [5]
38	47497.7	5,5/6,5/7,5	Close to an AI observed in [4], [5]	37.5808	This work; see suppl.file #3	509.845	24003.7	5.5	6.5	23494
39	47497.9	5,5/6,5/7,5	Low intensity signal	0.16193	[4], [5]	23147.9	35720.1	7.5	6.5	11777.8
40	47506.4	7,5/8,5/9,5	Medium intensity signal	8.48586	[4], [5]	23147.9	35906	7.5	8.5	11600.4
41	47506.5	4,5/5,5/6,5	Close to an AI observed in [4], [5]; nevertheless, unlikely a two-step single-laser ionization, as J value does not fit to the previously observed	0.15797	This work; see suppl.file #3	1371.05	24438.7	4.5	5.5	23067.8
42	47534.8	8,5/9,5		28.2498	[4], [5]
43	47538.4	7.5		3.61566	[4], [5]
44	47550.7	8,5/9,5		12.3474	[4], [5]
45	47558.3	7.5		7.54748	[4], [5]
46	47572.6	7.5		14.3064	[4], [5]
47	47603.9	7.5		31.2622	[4], [5]
48	47642.4	8,5/9,5		38.5164	[4], [5]
49	47644.8	7.5		2.46523	[4], [5]
50	47655.6	7.5		10.7767	[4], [5]
51	47659.6	7.5		4.0016	[4], [5]
52	47678.8	7.5		19.2254	[4], [5]
53	47689.7	8,5/9,5		10.8896	[4], [5]
54	47700.3	7.5		10.5961	[4], [5]
55	47706.4	7.5		6.0904	[4], [5]
56	47721.2	7.5		14.7749	[4], [5]
57	47721.8	5,5/6,5/7,5	Close to an AI observed in [4], [5]; probably, J = 7,5	0.66013	This work; see suppl.file #3	285.5	24003.7	6.5	6.5	23718.1
58	47724.3	5,5/6,5/7,5	High intensity signal	2.4372	[4], [5]	23147.9	35720.1	7.5	6.5	12004.2
59	47739.7	8,5/9,5		15.4363	[4], [5]
60	47759.6	8,5/9,5		19.8552	[4], [5]
61	47777.5	7.5		17.8977	[4], [5]
62	47786	7.5		8.50072	[4], [5]
63	47803.6	7.5		17.6298	[4], [5]
64	47826.8	7.5		23.1449	[4], [5]
65	47845.8	8,5/9,5		19.0377	[4], [5]
66	47875.5	7.5		29.7259	[4], [5]
67	47900.4	7.5		24.844	[4], [5]
68	47902.2	7.5		1.81716	[4], [5]
69	47907	6,5/7,5/8,5/9,5/10,5	Probably, J = 6,5/7,5	4.82356	[3]	17249.6	32784.5	8.5	7,5 / 8,5 / 9,5	15122.5
70	47909	5,5/6,5/7,5	Low intensity signal; close to an AI observed in [3]	2.00808	[4], [5]	23147.9	35720.1	7.5	6.5	12188.9
71	47926.7	8,5/9,5		17.6471	[4], [5]
72	47928.5	7.5		1.83376	[4], [5]
73	47931.2	7.5		2.71602	[4], [5]
74	47934	5,5/6,5/7,5	Medium intensity signal	2.81416	[4], [5]	23147.9	35720.1	7.5	6.5	12214
75	47934.5	5,5/6,5/7,5	Close to an AI observed in [4], [5]	0.4609	This work; see suppl.file #3	2310.09	25122.3	5.5	6.5	22812.1
76	47934.9	5,5/6,5/7,5	Low intensity signal	0.40775	[4], [5]	23147.9	35720.1	7.5	6.5	12214.8
77	47939.8	8,5/9,5		4.8932	[4], [5]
78	47944.8	5,5/6,5/7,5	Low intensity signal; close to an AI observed in [3]	5.05004	[4], [5]	23147.9	35720.1	7.5	6.5	12224.8
79	47945	6,5/7,5/8,5/9,5/10,5	Probably, J = 6,5/7,5	0.16901	[3]	17249.6	32784.5	8.5	7,5 / 8,5 / 9,5	15160.5
80	47951.2	8,5/9,5		6.17283	[4], [5]
81	47964	7.5		12.7792	[4], [5]
82	47969.7	7.5		5.72455	[4], [5]
83	47972.3	7.5		2.66137	[4], [5]
84	47976.3	7.5		3.99356	[4], [5]
85	47978.2	7.5		1.88239	[4], [5]
86	47982.9	5,5/6,5/7,5	Medium intensity signal; close to an AI observed in [3]	4.67909	[4], [5]	23147.9	35720.1	7.5	6.5	12262.8
87	47984	6,5/7,5/8,5/9,5/10,5	Probably, J = 6,5/7,5	1.10705	[3]	17249.6	32784.5	8.5	7,5 / 8,5 / 9,5	15199.5
88	47985.9	7.5		1.85032	[4], [5]
89	48003.4	8,5/9,5		17.5129	[4], [5]
90	48022.1	8,5/9,5		18.7246	[4], [5]
91	48029.5	5,5/6,5/7,5	Low intensity signal	7.45391	[4], [5]	23147.9	35720.1	7.5	6.5	12309.5
92	48032.3	4,5/5,5/6,5	Close to an AI observed in [4], [5]; nevertheless, unlikely a two-step single-laser ionization, as J value does not fit to the previously observed	2.75832	This work; see suppl.file #3	1371.05	24701.6	4.5	5.5	23330.7
93	48032.4	7.5		0.124985	[4], [5]
94	48045.4	7.5	Close to an AI observed in [3]	12.9773	[4], [5]
95	48046	6,5/7,5/8,5/9,5/10,5	Probably, J = 7,5	0.59775	[3]	17249.6	32329.4	8.5	7,5 / 8,5 / 9,5	15716.6
96	48049.8	7,5/8,5/9,5	High intensity signal	3.79489	[4], [5]	23147.9	35906	7.5	8.5	12143.8
97	48058.1	7.5		8.3506	[4], [5]
98	48061	6,5/7,5/8,5/9,5/10,5	Probably, J = 7,5	2.85451	[3]	17249.6	32784.5	8.5	7,5 / 8,5 / 9,5	15276.5
99	48061.6	7.5	Close to an AI observed in [3]	0.634865	[4], [5]
100	48065	7.5		3.32233	[4], [5]
101	48066.1	7.5		1.19079	[4], [5]
102	48080.9	8,5/9,5		14.7995	[4], [5]
103	48083	7.5		2.08736	[4], [5]
104	48084.9	7.5		1.90871	[4], [5]
105	48086.8	7.5		1.8899	[4], [5]
106	48117.4	7.5		30.5369	[4], [5]
107	48136.4	7.5		18.9896	[4], [5]
108	48153	8,5/9,5		16.6225	[4], [5]
109	48159.3	8,5/9,5		6.28802	[4], [5]
110	48169.2	8,5/9,5		9.88008	[4], [5]
111	48171.4	7.5		2.27228	[4], [5]
112	48175.8	7.5		4.34549	[4], [5]
113	48181	8,5/9,5		5.21719	[4], [5]
114	48183.3	7.5		2.34579	[4], [5]
115	48189.2	8,5/9,5		5.88538	[4], [5]
116	48219.8	7.5		30.5889	[4], [5]
117	48222.9	7.5		3.1444	[4], [5]
118	48236.6	7.5		13.6077	[4], [5]
119	48239.8	7.5		3.19801	[4], [5]
120	48275.1	8,5/9,5		35.3298	[4], [5]
121	48288.6	8,5/9,5		13.564	[4], [5]
122	48297.6	7.5		8.93394	[4], [5]
123	48318	8,5/9,5		20.4421	[4], [5]
124	48333.4	8,5/9,5		15.4129	[4], [5]
125	48365.1	7,5/8,5/9,5	Medium intensity signal	31.6469	[4], [5]	23147.9	35906	7.5	8.5	12459.1
126	48365.8	6,5/7,5/8,5	High intensity signal; close to an AI observed in [4], [5]; probably, J = 7,5/8,5	0.66477	This work; see suppl.file #1	285.5	24325.7	6.5	7.5	24040.2
127	48367	8,5/9,5		1.22743	[4], [5]
128	48378.5	7.5		11.55	[4], [5]
129	48380.8	7.5		2.25624	[4], [5]
130	48433.2	7.5		52.3801	[4], [5]
131	48462	5,5/6,5/7,5	Medium intensity signal; close to an AI observed in [3]	28.8358	[4], [5]	23147.9	35720.1	7.5	6.5	12741.9
132	48464	6,5/7,5/8,5/9,5/10,5	Probably, J = 6,5/7,5	2.00042	[3]	17249.6	33215.3	8.5	7,5 / 8,5 / 9,5	15248.7
133	48465	6,5/7,5/8,5/9,5/10,5	Probably, J = 7,5/8,5/9,5	1	[3]	17249.6	32784.5	8.5	7,5 / 8,5 / 9,5	15680.5
134	48465.9	7,5/8,5/9,5	High intensity signal; close to an AI observed in [3]	0.89432	[4], [5]	23147.9	35788.7	7.5	8.5	12677.2
135	48469.6	5,5/6,5/7,5	Medium intensity signal	3.69198	[4], [5]	23147.9	35720.1	7.5	6.5	12749.5
136	48472	4,5/5,5/6,5	Medium intensity signal	2.4237	This work; see suppl.file #1	509.845	24491	5.5	5.5	23981.1
137	48481.2	7.5		9.19484	[4], [5]
138	48486.2	7.5	Close to an AI observed in [3]	4.96372	[4], [5]
139	48487	6,5/7,5/8,5/9,5/10,5	Probably, J = 7,5	0.831437	[3]	17249.6	33215.3	8.5	7,5 / 8,5 / 9,5	15271.7
140	48500.2	4,5/5,5/6,5	Medium intensity signal	13.15	This work; see suppl.file #1	285.5	24392.8	6.5	5.5	24107.3
141	48502.6	5,5/6,5/7,5	Medium intensity signal	2.47111	[4], [5]	23147.9	35720.1	7.5	6.5	12782.6
142	48509.4	8,5/9,5		6.7804	[4], [5]
143	48522.6	8,5/9,5		13.199	[4], [5]
144	48534.7	8,5/9,5		12.0686	[4], [5]
145	48542.4	8,5/9,5		7.71477	[4], [5]
146	48552.6	8,5/9,5		10.243	[4], [5]
147	48587.9	5,5/6,5/7,5		35.289	[4], [5]	23147.9	35720.1	7.5	6.5	12867.9
148	48591.8	4,5/5,5/6,5	High intesity signal; close to an AI observed in [4], [5]; nevertheless, J value does not fit to the previously observed	3.93418	This work; see suppl.file #1	285.5	24438.7	6.5	5.5	24153.1
149	48592.1	7.5		0.251157	[4], [5]
150	48612.6	5,5/6,5/7,5	Low intensity signal	20.5039	[4], [5]	23147.9	35720.1	7.5	6.5	12892.5
151	48615	6,5/7,5/8,5/9,5/10,5	Probably, J = 8,5/9,5	2.39499	[3]	17249.6	32329,4 / 32784,5	8.5	7,5 / 8,5 / 9,5	16285,6 / 15830,5
152	48615.9	8,5/9,5	Close to an AI observed in [3]	0.89976	[4], [5]
153	48676.4	8,5/9,5		60.4538	[4], [5]
154	48681	6,5/7,5/8,5/9,5/10,5		4.6464	[3]	17249.6	32784.5	8.5	7,5 / 8,5 / 9,5	15896.5
155	48694.3	7,5/8,5/9,5	High intensity signal	13.2555	[4], [5]	23147.9	35906	7.5	8.5	12788.3
156	48699	6,5/7,5/8,5/9,5/10,5	Probably, J = 7,5/8,5/9,5	4.74449	[3]	17249.6	33215.3	8.5	7,5 / 8,5 / 9,5	15483.7
157	48699.1	7,5/8,5/9,5	Medium intensity signal; close to an AI observed in [3]	0.11465	[4], [5]	23147.9	35906	7.5	8.5	12793.1
158	48749	6,5/7,5/8,5/9,5/10,5	Probably, J = 7,5/8,5/9,5	49.8853	[3]	17249.6	32329.4	8.5	7,5 / 8,5 / 9,5	16419.6
159	48750.8	7,5/8,5/9,5	High intensity signal; close to an AI observed in [3]	1.84095	[4], [5]	23147.9	35906	7.5	8.5	12844.8
160	48767.9	7,5/8,5/9,5	Very high intensity signal	17.0798	[4], [5]	23147.9	35906	7.5	8.5	12861.9
161	48774.7	7,5/8,5/9,5	Medium intensity signal; close to an AI observed in [3]	6.78846	[4], [5]	23147.9	35906	7.5	8.5	12868.7
162	48777	6,5/7,5/8,5/9,5/10,5	Probably, J = 7,5/8,5/9,5	2.29077	[3]	17249.6	32784.5	8.5	7,5 / 8,5 / 9,5	15992.5
163	48807.8	4,5/5,5/6,5	Medium intensity signal	30.76	This work; see suppl.file #1	509.845	24658.9	5.5	5.5	24148.9
164	48876	6,5/7,5/8,5/9,5/10,5		68.24	[3]	17249.6	32784.5	8.5	7,5 / 8,5 / 9,5	16091.5
165	48991.6	6,5/7,5/8,5	Medium intensity signal	115.58	This work; see suppl.file #1	285.5	24638.5	6.5	7.5	24353
166	49028.3	5,5/6,5/7,5	Low intensity signal	36.73	This work; see suppl.file #1	509.845	24769.1	5.5	6.5	24259.2
167	49032.4	4,5/5,5/6,5	Low intensity signal	4.09	This work; see suppl.file #1	285.5	24658.9	6.5	5.5	24373.5
168	49043	6,5/7,5/8,5/9,5/10,5		10.6	[3]	17249.6	32329.4	8.5	7,5 / 8,5 / 9,5	16713.6
169	49088	6,5/7,5/8,5/9,5/10,5		45	[3]	17249.6	32784.5	8.5	7,5 / 8,5 / 9,5	16303.5
170	49117.7	4,5/5,5/6,5	High intensity signal	29.7	This work; see suppl.file #1	285.5	24701.6	6.5	5.5	24416.1
171	49121	6,5/7,5/8,5/9,5/10,5		3.3	[3]	17249.6	32784.5	8.5	7,5 / 8,5 / 9,5	16336.5
172	49139.9	5,5/6,5/7,5	Low intensity signal; close to an AI observed in [3]	18.95	This work; see suppl.file #1	509.845	24824.9	5.5	6.5	24315.1
173	49140	6,5/7,5/8,5/9,5/10,5	Probably, J = 6,5/7,5	0.05	[3]	17249.6	34119.9	8.5	7,5 / 8,5 / 9,5	15020.1
174	49141	6,5/7,5/8,5/9,5/10,5		1	[3]	17249.6	32938.8	8.5	7,5 / 8,5 / 9,5	16202.2
175	49159	6,5/7,5/8,5/9,5/10,5		18	[3]	17249.6	32329.4	8.5	7,5 / 8,5 / 9,5	16829.6
176	49209	6,5/7,5/8,5/9,5/10,5		50	[3]	17249.6	32784.5	8.5	7,5 / 8,5 / 9,5	16424.5
177	49252.7	5,5/6,5/7,5	High intensity signal	43.71	This work; see suppl.file #1	285.5	24769.1	6.5	6.5	24483.6
178	49256	6,5/7,5/8,5/9,5/10,5		3.29	[3]	17249.6	32784.5	8.5	7,5 / 8,5 / 9,5	16471.5
179	49288	6,5/7,5/8,5/9,5/10,5		32	[3]	17249.6	32329.4	8.5	7,5 / 8,5 / 9,5	16958.6
180	49308	6,5/7,5/8,5/9,5/10,5		20	[3]	17249.6	32329.4	8.5	7,5 / 8,5 / 9,5	16978.6
181	49321.9	7,5/8,5/9,5	Medium intensity signal	13.89	This work; see suppl.file #1	462.08	24892	7.5	8.5	24429.9
182	49350	6,5/7,5/8,5/9,5/10,5	Probably, J = 6,5	28.11	[3]	17249.6	32784.5	8.5	7,5 / 8,5 / 9,5	16565.5
183	49352.9	4,5/5,5/6,5	Low intensity signal; close to an AI observed in [3]	2.93	This work; see suppl.file #1	285.5	24819.2	6.5	5.5	24533.7
184	49406	6,5/7,5/8,5/9,5/10,5		53.07	[3]	17249.6	32784.5	8.5	7,5 / 8,5 / 9,5	16621.5
185	49426	6,5/7,5/8,5/9,5/10,5		20	[3]	17249.6	32784.5	8.5	7,5 / 8,5 / 9,5	16641.5
186	49434	6,5/7,5/8,5/9,5/10,5		8	[3]	17249.6	34135.8	8.5	7,5 / 8,5 / 9,5	15298.2
187	49443	6,5/7,5/8,5/9,5/10,5		9	[3]	17249.6	32784.5	8.5	7,5 / 8,5 / 9,5	16658.5
188	49508	6,5/7,5/8,5/9,5/10,5		65	[3]	17249.6	32784.5	8.5	7,5 / 8,5 / 9,5	16723.5
189	49524	6,5/7,5/8,5/9,5/10,5		16	[3]	17249.6	34135.8	8.5	7,5 / 8,5 / 9,5	15388.2
190	49539	6,5/7,5/8,5/9,5/10,5		15	[3]	17249.6	32784.5	8.5	7,5 / 8,5 / 9,5	16754.5
191	49569	6,5/7,5/8,5/9,5/10,5		30	[3]	17249.6	32784.5	8.5	7,5 / 8,5 / 9,5	16784.5
192	49604	6,5/7,5/8,5/9,5/10,5		35	[3]	17249.6	34135,8 / 34346,8	8.5	7,5 / 8,5 / 9,5	15468,20 / 15257,20
193	49607	6,5/7,5/8,5/9,5/10,5		3	[3]	17249.6	32938.8	8.5	7,5 / 8,5 / 9,5	16668.2
194	49608	6,5/7,5/8,5/9,5/10,5		1	[3]	17249.6	34119.9	8.5	7,5 / 8,5 / 9,5	15488.1
195	49609	6,5/7,5/8,5/9,5/10,5		1	[3]	17249.6	32784.5	8.5	7,5 / 8,5 / 9,5	16824.5
196	49638	6,5/7,5/8,5/9,5/10,5		29	[3]	17249.6	34135.8	8.5	7,5 / 8,5 / 9,5	15502.2
197	49648.4	3,5/4,5/5,5	Medium intensity signal	10.45	This work; see suppl.file #1	1371.05	25509.8	4.5	4.5	24138.7
198	49659	6,5/7,5/8,5/9,5/10,5		10.55	[3]	17249.6	32938.8	8.5	7,5 / 8,5 / 9,5	16720.2
199	49661	6,5/7,5/8,5/9,5/10,5		2	[3]	17249.6	32784.5	8.5	7,5 / 8,5 / 9,5	16876.5
200	49670	6,5/7,5/8,5/9,5/10,5		9	[3]	17249.6	34119.9	8.5	7,5 / 8,5 / 9,5	15550.1
201	49681	6,5/7,5/8,5/9,5/10,5		11	[3]	17249.6	32784.5	8.5	7,5 / 8,5 / 9,5	16896.5
202	49690.3	6,5/7,5/8,5	Very high intensity signal	9.3	This work; see suppl.file #1	462.08	25076.3	7.5	7.5	24614
203	49717	6,5/7,5/8,5/9,5/10,5		26.7	[3]	17249.6	34346.8	8.5	7,5 / 8,5 / 9,5	15370.2
204	49718	6,5/7,5/8,5/9,5/10,5		1	[3]	17249.6	32784,5 / 34135,8	8.5	7,5 / 8,5 / 9,5	16933,5 / 15582,2
205	49734.9	5,5/6,5/7,5	High intensity signal; close to an AI observed in [3]	16.89	This work; see suppl.file #1	509.845	25122.3	5.5	6.5	24612.5
206	49735	6,5/7,5/8,5/9,5/10,5	Probably, J = 6,5/7,5	0.11	[3]	17249.6	34119.9	8.5	7,5 / 8,5 / 9,5	15615.1
207	49743	6,5/7,5/8,5/9,5/10,5		8	[3]	17249.6	32784.5	8.5	7,5 / 8,5 / 9,5	16958.5
208	49744	6,5/7,5/8,5/9,5/10,5		1	[3]	17249.6	34346.8	8.5	7,5 / 8,5 / 9,5	15397.2
209	49745	6,5/7,5/8,5/9,5/10,5		1	[3]	17249.6	34135.8	8.5	7,5 / 8,5 / 9,5	15609.2
210	49775	6,5/7,5/8,5/9,5/10,5		30	[3]	17249.6	32938.8	8.5	7,5 / 8,5 / 9,5	16836.2
211	49776	6,5/7,5/8,5/9,5/10,5		1	[3]	17249.6	32784.5	8.5	7,5 / 8,5 / 9,5	16991.5
212	49782.7	5,5/6,5/7,5	High intensity signal	6.7	This work; see suppl.file #1	462.08	25122.3	7.5	6.5	24660.4
213	49814	6,5/7,5/8,5/9,5/10,5		31.3	[3]	17249.6	34135.8	8.5	7,5 / 8,5 / 9,5	15678.2
214	49834	6,5/7,5/8,5/9,5/10,5		20	[3]	17249.6	32938.8	8.5	7,5 / 8,5 / 9,5	16895.2
215	49841	6,5/7,5/8,5/9,5/10,5		7	[3]	17249.6	32784.5	8.5	7,5 / 8,5 / 9,5	17056.5
216	49913.4	4,5/5,5/6,5	Medium intensity signal	72.45	This work; see suppl.file #1	509.845	25211.6	5.5	5.5	24701.8
217	49942	6,5/7,5/8,5/9,5/10,5		28.55	[3]	17249.6	32784.5	8.5	7,5 / 8,5 / 9,5	17157.5
218	49943.6	3,5/4,5/5,5	High intensity signal; close to an AI observed in [3]; nevertheless, J value does not fit to the previously observed	1.63	This work; see suppl.file #1	509.845	25226.7	5.5	4.5	24716.9
219	49959.1	5,5/6,5/7,5	Medium intensity signal; probably, can lead to the same AI as the transition of 24748,66 cm-1	15.49	This work; see suppl.file #1	285.5	25122.3	6.5	6.5	24836.8
220	49959.5	5,5/6,5/7,5	Low intensity signal; probably, can lead to the same AI as the transition of 24836,78 cm-1	0.34	This work; see suppl.file #1	462.08	25210.8	7.5	6.5	24748.7
221	49976.8	4,5/5,5/6,5	Medium intensity signal	17.29	This work; see suppl.file #1	285.5	25131.2	6.5	5.5	24845.6
222	50001	6,5/7,5/8,5/9,5/10,5		24.25	[3]	17249.6	32784.5	8.5	7,5 / 8,5 / 9,5	17216.5
223	50108	6,5/7,5/8,5/9,5/10,5		107	[3]	17249.6	32784.5	8.5	7,5 / 8,5 / 9,5	17323.5
224	50135.8	4,5/5,5/6,5	Low intensity signal; probably, can lead to the same AI as the transition of 24925,14 cm-1	27.8	This work; see suppl.file #1	1371.05	25753.4	4.5	5.5	24382.4
225	50135.9	5,5/6,5/7,5	Low intensity signal; probably, can lead to the same AI as the transition of 24382,40 cm-1	0.14	This work; see suppl.file #1	285.5	25210.8	6.5	6.5	24925.1
226	50188.2	3,5/4,5/5,5	Medium intensity signal	52.23	This work; see suppl.file #1	509.845	25349	5.5	4.5	24839.2
227	50299	6,5/7,5/8,5/9,5/10,5		110.83	[3]	17249.6	32784.5	8.5	7,5 / 8,5 / 9,5	17514.5
228	50353	6,5/7,5/8,5/9,5/10,5		54	[3]	17249.6	34119.9	8.5	7,5 / 8,5 / 9,5	16233.1
229	50500.8	5,5/6,5/7,5	Medium intensity signal	147.84	This work; see suppl.file #1	285.5	25393.2	6.5	6.5	25107.7
230	50509.8	3,5/4,5/5,5	Medium intensity signal	8.93	This work; see suppl.file #1	509.845	25509.8	5.5	4.5	25000
231	50876.1	2,5/3,5/4,5	Medium intensity signal	366.29	This work; see suppl.file #1	1371.05	26123.5	4.5	3.5	24752.5
232	50938.9	5,5/6,5/7,5	Medium intensity signal	62.85	This work; see suppl.file #1	509.845	25724.4	5.5	6.5	25214.5
233	50956	6,5/7,5/8,5/9,5/10,5		17.09	[3]	17249.6	35372	8.5	7,5 / 8,5 / 9,5	15584
234	50986.7	5,5/6,5/7,5	Medium intensity signal	30.71	This work; see suppl.file #1	462.08	25724.4	7.5	6.5	25262.3
235	50997	4,5/5,5/6,5	Medium intensity signal	10.27	This work; see suppl.file #1	509.845	25753.4	5.5	5.5	25243.6
236	51036.9	3,5/4,5/5,5	Low intensity signal; close to an AI observed in [3]; nevertheless, J value does not fit to the previously observed	39.93	This work; see suppl.file #1	2310.09	26673.6	5.5	4.5	24363.3
237	51038	6,5/7,5/8,5/9,5/10,5		1.09	[3]	17249.6	35352.3	8.5	7,5 / 8,5 / 9,5	15685.7
238	51039	6,5/7,5/8,5/9,5/10,5		1	[3]	17249.6	35372	8.5	7,5 / 8,5 / 9,5	15667
239	51100	6,5/7,5/8,5/9,5/10,5	Probably, J = 6,5/7,5	61	[3]	17249.6	35372	8.5	7,5 / 8,5 / 9,5	15728
240	51102.3	5,5/6,5/7,5	Very high intensity signal; close to an AI observed in [3]	2.26	This work; see suppl.file #1	509.845	25806.1	5.5	6.5	25296.2
241	51118	6,5/7,5/8,5/9,5/10,5		15.74	[3]	17249.6	34119.9	8.5	7,5 / 8,5 / 9,5	16998.1
242	51126.7	4,5/5,5/6,5	Medium intensity signal	8.68	This work; see suppl.file #1	509.845	25818.3	5.5	5.5	25308.4
243	51150	5,5/6,5/7,5	Medium intensity signal	23.36	This work; see suppl.file #1	462.08	25806.1	7.5	6.5	25343.9
244	51163.3	5,5/6,5/7,5	Low intensity signal	13.23	This work; see suppl.file #1	285.5	25724.4	6.5	6.5	25438.9
245	51209.8	3,5/4,5/5,5	Medium intensity signal	46.5	This work; see suppl.file #1	509.845	25859.8	5.5	4.5	25349.9
246	51220	6,5/7,5/8,5/9,5/10,5		10.23	[3]	17249.6	34119.9	8.5	7,5 / 8,5 / 9,5	17100.1
247	51261	6,5/7,5/8,5/9,5/10,5		41	[3]	17249.6	34119.9	8.5	7,5 / 8,5 / 9,5	17141.1
248	51283	6,5/7,5/8,5/9,5/10,5		22	[3]	17249.6	34119.9	8.5	7,5 / 8,5 / 9,5	17163.1
249	51326.5	5,5/6,5/7,5	Medium intensity signal	43.5	This work; see suppl.file #1	285.5	25806.1	6.5	6.5	25520.4
250	51351.1	4,5/5,5/6,5	High intensity signal	24.56	This work; see suppl.file #1	285.5	25818.3	6.5	5.5	25532.8
251	51410	6,5/7,5/8,5/9,5/10,5		58.94	[3]	17249.6	34119.9	8.5	7,5 / 8,5 / 9,5	17290.1
252	51502	6,5/7,5/8,5/9,5/10,5		92	[3]	17249.6	35372	8.5	7,5 / 8,5 / 9,5	16130
253	51503.4	3,5/4,5/5,5	Medium intensity signal; close to an AI observed in [3]; nevertheless, J value does not fit to the previously observed	1.45	This work; see suppl.file #1	509.845	26006.7	5.5	4.5	25496.8
254	51515	6,5/7,5/8,5/9,5/10,5		11.55	[3]	17249.6	34432.6	8.5	7,5 / 8,5 / 9,5	17082.4
255	51517	6,5/7,5/8,5/9,5/10,5		2	[3]	17249.6	34346.8	8.5	7,5 / 8,5 / 9,5	17170.2
256	51535	6,5/7,5/8,5/9,5/10,5		18	[3]	17249.6	34346.8	8.5	7,5 / 8,5 / 9,5	17188.2
257	51542	6,5/7,5/8,5/9,5/10,5		7	[3]	17249.6	35372	8.5	7,5 / 8,5 / 9,5	16170
258	51550	6,5/7,5/8,5/9,5/10,5		8	[3]	17249.6	35319.3	8.5	7,5 / 8,5 / 9,5	16230.7
259	51623.7	5,5/6,5/7,5	Medium intensity signal	73.74	This work; see suppl.file #1	462.08	26043	7.5	6.5	25580.7
260	51673.6	4,5/5,5/6,5	Medium intensity signal	49.81	This work; see suppl.file #1	509.845	26091.8	5.5	5.5	25581.8
261	51712	7,5/8,5/9,5	Very high intensity signal	38.48	This work; see suppl.file #1	462.08	26087.1	7.5	8.5	25624.9
262	51732	6,5/7,5/8,5/9,5/10,5	Probably, J = 6,5/7,5	19.97	[3]	17249.6	35319.3	8.5	7,5 / 8,5 / 9,5	16412.7
263	51733.7	6,5/7,5/8,5	Low intensity signal; close to an AI observed in [3]	1.7	This work; see suppl.file #1	462.08	26097.9	7.5	7.5	25635.8
264	51823	6,5/7,5/8,5/9,5/10,5		89.3	[3]	17249.6	35372	8.5	7,5 / 8,5 / 9,5	16451
265	52022	6,5/7,5/8,5/9,5/10,5		199	[3]	17249.6	35372	8.5	7,5 / 8,5 / 9,5	16650
266	52166	6,5/7,5/8,5/9,5/10,5		144	[3]	17249.6	35319.3	8.5	7,5 / 8,5 / 9,5	16846.7
267	52449	6,5/7,5/8,5/9,5/10,5		283	[3]	17249.6	35319.3	8.5	7,5 / 8,5 / 9,5	17129.7
268	52462.7	4,5/5,5/6,5	Medium intensity signal	13.69	This work; see suppl.file #1	1371.05	26916.9	4.5	5.5	25545.8
269	52485	6,5/7,5/8,5/9,5/10,5		22.31	[3]	17249.6	35319.3	8.5	7,5 / 8,5 / 9,5	17165.7
270	52495.4	4,5/5,5/6,5	Low intensity signal; close to an AI observed in [3]	10.4	This work; see suppl.file #1	2310.09	27402.7	5.5	5.5	25092.7
271	52496	6,5/7,5/8,5/9,5/10,5	Probably, J = 6,5	0.6	[3]	17249.6	35319.3	8.5	7,5 / 8,5 / 9,5	17176.7
272	52700	6,5/7,5/8,5/9,5/10,5		204	[3]	17249.6	35372	8.5	7,5 / 8,5 / 9,5	17328
273	52746.4	5,5/6,5/7,5	Low intensity signal	46.36	This work; see suppl.file #1	2310.09	27528.3	5.5	6.5	25218
